# Supplementary material for: Disruption of tp53 leads to cutaneous nevus and melanoma formation in Xenopus tropicalis
Source: Mol Oncol. 2022 Aug 18;16(19):3554–67. doi: 10.1002/1878-0261.13301 (PMC9533689; doi:10.1002/1878-0261.13301)
Supplement: Supplementary file 2 — Table S1. The primers (from 5′ to 3′ end) used in this project. Table S2. Statistics on X‐ray irradiation. Table S3. Potential off‐target sites predicted by CRISPOR. Table S4. cDNA sequencing data for four different tp63 mRNAs from tp53 Δ7/Δ7 nevi. [file MOL2-16-3554-s001.xlsx]

## Sheet: Supplementary Table S1
Supplementary Table S1. The primers (from 5' to 3' end) used in this project.
tp53 genotyping forward primer		TCAGAAGCCTTTGTTGGAGAGTAG
tp53 genotyping reverse primer		GAATAAAAGAAACGATTACCATCCC
Trac-reverse primer		AAAAGCACCGACTCGGTGCCAC
tp53 gRNA forward primer		GAATTCTAATACGACTCACTATAGGGCCAAGACCTGCCCTTTGCGTTTTAGAGCTAGAAATAGCAAGTT
gRNA scaffold	GTTTTAGAGCTAGAAATAGCAAGTTAAAATAAGGCTAGTCCGTTATCAACTTGAAAAAGTGGCACCGAGTCGGTGCTTTT
RT-PCR-tp53-F	ttgaatgacccccctcagag	TTGAATGACCCCCCTCAGAG
RT-PCR-tp53-R	actcggagtcctgcagctcat	ACTCGGAGTCCTGCAGCTCAT
RT-PCR-ccng1-F	acatttaggctgtgttgggc	ACATTTAGGCTGTGTTGGGC
RT-PCR-ccng1-R	gattctgcagacactctagtgc	GATTCTGCAGACACTCTAGTGC
RT-PCR-odc-F	gttggctactgacgatacct	CCTCAGACTTATGTACAAGC
RT-PCR-odc-R	tcgctctggcaggttaatca	TTGAAAGATCCATACACGCC
RT-PCR-pmel-F500		TATACGGCTTGGTGGTCTTC
RT-PCR-pmel-R500		GCCATCTGGAAATGTGCATTC
RT-PCR-mitf-F500		AGCCTCGGTGGATTACATTC
RT-PCR-mitf-R500		GGAGATATGGTGTGATGTGGATC
RT-PCR-sox10-F500		CAGTATGCATTCGTGAAGCAGTC
RT-PCR-sox10-R500		GGCTGATCTCACCTATATCCAC
RT-PCR-slug-F500		GGATACCCTTCATCTTTAGG
RT-PCR-slug-R500		CAGATTCCTCATGCTTGTGA
RT-PCR-bcl2-F500		CCCTTAGCTGAATTGAACGT
RT-PCR-bcl2-R500		TATTGTGATGCAGGCTCCAA
RT-PCR-axl-F400		CTACATCGAGAACTGCAACC
RT-PCR-axl-R400		GGTTCTGTCCACATCACAATGG
RT-PCR-cdh1-F400		TCACACAGGCCATGGTTACTT
RT-PCR-cdh1-R400		TTACGATTGGTGGAATCACC
RT-PCR-cdh2-F500		GAGGATGTTTATCACGCCAGTG
RT-PCR-cdh2-R500		AAGTAGCAATCTGCTCCCGATC
RT-PCR-gapdh-F400		CACTTGAAGGGAGGTGCCAA
RT-PCR-gapdh-R400		CAGCTCAGGGATGACTTTCCC
Off target-Chr04-128-F432	TTAGTCATCTCTCGGCCCCCAT	TTAGTCATCTCTCGGCCCCCAT
Off target-Chr04-128-R432	GGAGCATGTAGCTTACTAGCC	GGAGCATGTAGCTTACTAGCC
Off target-Chr01-721-F495	CAGGGAATGCTAAGGCCACACT	CAGGGAATGCTAAGGCCACACT
Off target-Chr01-721-R495	GTCCCATACACATACGGCCTC	GTCCCATACACATACGGCCTC
Off target-Chr07-747-F525	GATTGTGGAGCGATGCTGTG	GATTGTGGAGCGATGCTGTG
Off target-Chr07-747-R525	GACATTGACACAGAGGAAGG	GACATTGACACAGAGGAAGG
Off target-tp63-mRNA 1 F	gggtggggctctcataatatatcc	GAATTTTGAAGCTTCTCCTTGC
Off target-tp63-mRNA 1 R		ATGTTCACTCGCCCTCTTCCTTAATA
Off target-tp63-mRNA 2 F		GATGTTGTATCTGGAAAACAGTGCTCAG
Off target-tp63-mRNA 2 R		ATGTTCACTCGCCCTCTTCCTTAATA
Off target-tp63-mRNA 3 F		GATGTTGTATCTGGAAAACAGTGCTCAG
Off target-tp63-mRNA 3 R		TCAATCTGATAGATGGTGTTCAGGCCC
Off target-tp63-mRNA 4 F		GATGTTGTATCTGGAAAACAGTGCTCAG
Off target-tp63-mRNA 4 R		GGTTTATGGATACATTGAATGACTGGGG

## Sheet: Supplementary Table S2
	Supplementary Table S2. Statistics on X-ray irradiation.
		WT				tp53+/△7				tp53△7/△7
	X-ray dose	total	normal	abnormal	dead	total	normal	abnormal	dead	total	normal	abnormal	dead
Replicate 1	0 Gy	105	102 (97%)	0	3 (3%)	114	110 (97%)	0	4 (3%)	100	93 (93%)	0	7 (7%)
	4 Gy	118	65 (55%)	33 (28%)	20 (17%)	124	98 (79%)	6 (5%)	20 (16%)	102	74 (73%)	10 (10%)	18 (18%)
	6 Gy	100	9 (9%)	51 (51%)	40 (40%)	123	72 (59%)	29 (24%)	22 (18%)	104	68 (65%)	13 (13%)	23 (22%)
	8 Gy	108	0	0	108 (100%)	115	26 (23%)	63 (55%)	26 (23%)	105	51 (49%)	30 (29%)	24 (23%)
	10 Gy	102	0	0	102 (100%)	104	0	71 (68%)	33 (32%)	118	27 (23%)	60 (51%)	31 (26%)
	12 Gy	100	0	0	100 (100%)	118	0	79 (67%)	39 (33%)	122	0	85 (70%)	37 (30%)
	14 Gy	104	0	0	104 (100%)	111	0	44 (40%)	67 (60%)	113	0	76 (67%)	37 (33%)
	16 Gy	98	0	0	98 (100%)	112	0	0	112 (100%)	117	0	70 (60%)	47 (40%)
	18 Gy	108	0	0	108 (100%)	117	0	0	117 (100%)	113	0	44 (39%)	69 (61%)
Replicate 2	0 Gy	125	119 (95%)	0	6 (5%)	124	120 (97%)	0	4 (3%)	120	114 (95%)	0	6 (5%)
	4 Gy	120	67 (56%)	30 (25%)	23 (19%)	117	95 (81%)	10 (9%)	12 (10%)	112	92 (82%)	10 (9%)	10 (9%)
	6 Gy	117	12 (10%)	49 (42%)	56 (48%)	103	65 (63%)	17 (17%)	21 (20%)	124	83 (67%)	23 (18%)	18 (15%)
	8 Gy	118	0	0	118 (100%)	127	19 (15%)	63 (50%)	35 (23%)	118	61 (51%)	29 (25%)	28 (24%)
	10 Gy	122	0	0	122 (100%)	113	0	72 (64%)	41 (36%)	127	34 (27%)	65 (51%)	28 (22%)
	12 Gy	119	0	0	119 (100%)	105	0	75 (71%)	30 (29%)	113	0	82 (73%)	31 (27%)
	14 Gy	124	0	0	124 (100%)	112	0	43 (38%)	69 (62%)	113	0	75 (66%)	38 (34%)
	16 Gy	103	0	0	103 (100%)	102	0	0	102 (100%)	101	0	74 (73%)	27 (27%)
	18 Gy	121	0	0	121 (100%)	127	0	0	127 (100%)	122	0	54 (44%)	68 (56%)
Replicate 3	0 Gy	115	110 (96%)	0	5 (4%)	101	95 (94%)	0	6 (6%)	116	105 (91%)	0	11 (9%)
	4 Gy	100	59 (59%)	20 (20%)	21 (21%)	117	88 (75%)	12 (10%)	17 (15%)	129	107 (83%)	14 (11%)	8 (6%)
	6 Gy	107	15 (14%)	48 (45%)	44(41%)	123	70 (57%)	18 (15%)	35 (28%)	118	71 (60%)	27 (23%)	20 (17%)
	8 Gy	108	0	3 (3%)	105 (97%)	109	20 (18%)	50 (46%)	37 (34%)	111	59 (53%)	29 (26%)	23 (21%)
	10 Gy	112	0	0	112 (100%)	121	0	73 (60%)	48 (40%)	108	33 (31%)	62 (57%)	13 (12%)
	12 Gy	115	0	0	115 (100%)	125	0	80 (64%)	45 (36%)	99	0	73 (74%)	26 (26%)
	14 Gy	120	0	0	120 (100%)	118	0	40 (34%)	78 (66%)	117	0	85 (73%)	32 (37%)
	16 Gy	113	0	0	113 (100%)	112	0	0	112 (100%)	127	0	86 (68%)	41 (32%)
	18 Gy	116	0	0	116 (100%)	119	0	0	119 (100%)	116	0	55 (47%)	61(53%)
	Embryos were irradiated with indicated doses of X-ray at stage 10 and evaluated at stage 41.

## Sheet: Supplementary Table S3
Supplementary Table S3. Potential off-target sites predicted by CRISPOR.
# Name
# Sequence	ggccaagacctgccctttgctgg
# Genome	faXenTro90
# PAM	NGG
# Position	scaffold_393:48344-48367:-
# Version	CRISPOR 4.99, 2022-07-15T16:15:39CEST
# Results	http://crispor.org/crispor.py?batchId=aAOaiaX0ch1KbeSM3pBw
guideId	guideSeq	offtargetSeq	mismatchPos	mismatchCount	mitOfftargetScore	cfdOfftargetScore	chrom	start	end	strand	locusDesc
21forw	GGCCAAGACCTGCCCTTTGCTGG	GGCCAAGACCCGACCTTTGCCGG	..........*.*.......	2	1.17268	0.25641	Chr04	11347128	11347150	+	intergenic:PAC4GC:7286806-PAC4GC:7287411
21forw	GGCCAAGACCTGCCCTTTGCTGG	GGCCAAGACCCGACCTTTGCCGG	..........*.*.......	2	1.17268	0.25641	Chr01	190505721	190505743	-	intergenic:PAC4GC:7285203-PAC4GC:7283975
21forw	GGCCAAGACCTGCCCTTTGCTGG	GGCCCAGACCTGACCTTTGCTGG	....*.......*.......	2	2.91786	0.192308	Chr07	65715747	65715769	-	intergenic:PAC4GC:7298736-PAC4GC:7298948
21forw	GGCCAAGACCTGCCCTTTGCTGG	GCCCAGAACCTGCCCTTTGCCGG	.*...**.............	3	1.00269	0.494505	Chr08	109494067	109494089	+	intergenic:PAC4GC:7281214-PAC4GC:7280271
21forw	GGCCAAGACCTGCCCTTTGCTGG	GCCCAACACCTGCCCCTTGCTGG	.*....*........*....	3	0.370157	0.317308	Chr02	16764054	16764076	-	intron:PAC4GC:7293137
21forw	GGCCAAGACCTGCCCTTTGCTGG	GGCCCAGACCTGTCCCTTGCTGG	....*.......*..*....	3	0.187365	0.233333	Chr09	66321429	66321451	+	exon:PAC4GC:7296812
21forw	GGCCAAGACCTGCCCTTTGCTGG	GGCCCAGACCTGTCCCTTGCCGG	....*.......*..*....	3	0.187365	0.233333	scaffold_39	890095	890117	+	intron:PAC4GC:7273952
21forw	GGCCAAGACCTGCCCTTTGCTGG	GGCCCAGACCTGTCCCTTGCCGG	....*.......*..*....	3	0.187365	0.233333	Chr10	24928747	24928769	-	intergenic:PAC4GC:7274155-PAC4GC:7274136
21forw	GGCCAAGACCTGCCCTTTGCTGG	GGCCAAGACCCGACCATTGCCGG	..........*.*..*....	3	0.0896446	0.2331	Chr03	268005	268027	-	intron:PAC4GC:7275935
21forw	GGCCAAGACCTGCCCTTTGCTGG	AGCCAAGACCCGACCTTTGCTGG	*.........*.*.......	3	0.638641	0.230769	scaffold_1160	10296	10318	+	intergenic:Gap-PAC4GC:7275427
21forw	GGCCAAGACCTGCCCTTTGCTGG	GTCCAAAACCTGCACTTTGCCGG	.*....*......*......	3	0.302594	0.222727	Chr05	49544824	49544846	-	intergenic:PAC4GC:7272845-PAC4GC:7272975
21forw	GGCCAAGACCTGCCCTTTGCTGG	GGCCCAGACCCGCCCCTTGCCGG	....*.....*....*....	3	0.268702	0.222222	scaffold_105	261342	261364	+	intergenic:PAC4GC:7297992-PAC4GC:7297988
21forw	GGCCAAGACCTGCCCTTTGCTGG	GGCCCAGACCCGCCCCTTGCCGG	....*.....*....*....	3	0.268702	0.222222	scaffold_135	21785	21807	-	intergenic:PAC4GC:7289251-PAC4GC:7289243
21forw	GGCCAAGACCTGCCCTTTGCTGG	GGCCAAGACCAGACCCTTGCTGG	..........*.*..*....	3	0.0896446	0.192308	Chr02	82079384	82079406	-	intergenic:PAC4GC:7294179-PAC4GC:7292354
21forw	GGCCAAGACCTGCCCTTTGCTGG	GGCCGAGACCTGACCCTTGCCGG	....*.......*..*....	3	0.187365	0.184615	Chr02	161882438	161882460	+	intron:PAC4GC:7294961
21forw	GGCCAAGACCTGCCCTTTGCTGG	GGCCATGGCCTGCACTTTGCTGG	.....*.*.....*......	3	0.240894	0.183333	Chr05	6870676	6870698	+	exon:PAC4GC:7271465
21forw	GGCCAAGACCTGCCCTTTGCTGG	GGCCCAGACCTGACCATTGCTGG	....*.......*..*....	3	0.187365	0.174825	Chr10	3531209	3531231	+	intergenic:PAC4GC:7274995-PAC4GC:7274820
21forw	GGCCAAGACCTGCCCTTTGCTGG	GGCCCAGACCTGACCATTGCCGG	....*.......*..*....	3	0.187365	0.174825	Chr01	184873280	184873302	-	intergenic:PAC4GC:7285770-PAC4GC:7285613
21forw	GGCCAAGACCTGCCCTTTGCTGG	GGCCCAGACCTGACCATTGCCGG	....*.......*..*....	3	0.187365	0.174825	Chr05	9893365	9893387	+	intergenic:PAC4GC:7273250-PAC4GC:7273451
21forw	GGCCAAGACCTGCCCTTTGCTGG	GGCCCAGACCTGACCATTGCTGG	....*.......*..*....	3	0.187365	0.174825	Chr01	119968379	119968401	-	intergenic:PAC4GC:7284964-PAC4GC:7285135
21forw	GGCCAAGACCTGCCCTTTGCTGG	GGCCAAGACCCGACCCTTGCTGG	..........*.*..*....	3	0.0896446	0.17094	Chr05	119410834	119410856	-	intergenic:PAC4GC:7271411-PAC4GC:7272376
21forw	GGCCAAGACCTGCCCTTTGCTGG	GGCCAAGACCCGACCCTTGCGGG	..........*.*..*....	3	0.0896446	0.17094	Chr08	85405358	85405380	+	intergenic:PAC4GC:7281750-PAC4GC:7280729
21forw	GGCCAAGACCTGCCCTTTGCTGG	GGCCAAGACCCGACCCTTGCCGG	..........*.*..*....	3	0.0896446	0.17094	Chr08	6676066	6676088	-	intergenic:PAC4GC:7279715-PAC4GC:7279726
21forw	GGCCAAGACCTGCCCTTTGCTGG	GGCCAAGACCCGACCCTTGCCGG	..........*.*..*....	3	0.0896446	0.17094	Chr01	128672200	128672222	+	intergenic:PAC4GC:7284304-PAC4GC:7283402
21forw	GGCCAAGACCTGCCCTTTGCTGG	GGCCAAGACCCGACCCTTGCTGG	..........*.*..*....	3	0.0896446	0.17094	Chr02	22262919	22262941	-	intergenic:PAC4GC:7293068-PAC4GC:7294802
21forw	GGCCAAGACCTGCCCTTTGCTGG	GGCCCAGAACTGACCTTTGCCGG	....*...*...*.......	3	0.631882	0.164835	Chr10	34914257	34914279	-	intergenic:PAC4GC:7274825-PAC4GC:7274191
21forw	GGCCAAGACCTGCCCTTTGCTGG	GGCCCAGACCTGACCCTTGCCGG	....*.......*..*....	3	0.187365	0.128205	Chr01	173823385	173823407	+	intergenic:PAC4GC:7285330-PAC4GC:7284319
21forw	GGCCAAGACCTGCCCTTTGCTGG	GGCCCAGACCCGACCTTTGCAGG	....*.....*.*.......	3	0.573968	0.128205	Chr02	164286818	164286840	-	intergenic:PAC4GC:7294606-PAC4GC:7294551
21forw	GGCCAAGACCTGCCCTTTGCTGG	GGCCCAGACCTGACCCTTGCTGG	....*.......*..*....	3	0.187365	0.128205	scaffold_625	38470	38492	-	intergenic:PAC4GC:7298488-Gap
21forw	GGCCAAGACCTGCCCTTTGCTGG	GGCCCAGACCTGACCCTTGCCGG	....*.......*..*....	3	0.187365	0.128205	Chr02	133795208	133795230	+	intron:PAC4GC:7293682
21forw	GGCCAAGACCTGCCCTTTGCTGG	GGCCCAGACCTGACCCTTGCCGG	....*.......*..*....	3	0.187365	0.128205	Chr02	159403355	159403377	-	intergenic:PAC4GC:7293592-PAC4GC:7293567
21forw	GGCCAAGACCTGCCCTTTGCTGG	GGCCCAGACCCGACCTTTGCTGG	....*.....*.*.......	3	0.573968	0.128205	Chr10	5248489	5248511	-	exon:PAC4GC:7274200
21forw	GGCCAAGACCTGCCCTTTGCTGG	GGCCCAGACCTGACCCTTGCCGG	....*.......*..*....	3	0.187365	0.128205	Chr08	115969284	115969306	+	intergenic:PAC4GC:7280952-PAC4GC:7280339
21forw	GGCCAAGACCTGCCCTTTGCTGG	GGCCCAGACCTGACCCTTGCCGG	....*.......*..*....	3	0.187365	0.128205	Chr03	2163962	2163984	-	intergenic:PAC4GC:7275685-PAC4GC:7277133
21forw	GGCCAAGACCTGCCCTTTGCTGG	GGCCCAGACCTGACCCTTGCCGG	....*.......*..*....	3	0.187365	0.128205	Chr04	133128953	133128975	-	intron:PAC4GC:7286511
21forw	GGCCAAGACCTGCCCTTTGCTGG	GGCCCAGACCTGACCCTTGCCGG	....*.......*..*....	3	0.187365	0.128205	scaffold_1934	81	103	+	intergenic:Gap-PAC4GC:7279094
21forw	GGCCAAGACCTGCCCTTTGCTGG	GGCCCAGACCTGACCCTTGCCGG	....*.......*..*....	3	0.187365	0.128205	Chr01	139412572	139412594	+	intergenic:PAC4GC:7283647-PAC4GC:7285423
21forw	GGCCAAGACCTGCCCTTTGCTGG	GGCCCAGACCTGACCCTTGCTGG	....*.......*..*....	3	0.187365	0.128205	Chr01	139412632	139412654	+	intergenic:PAC4GC:7283647-PAC4GC:7285423
21forw	GGCCAAGACCTGCCCTTTGCTGG	GGCCCAGACCTGACCCTTGCCGG	....*.......*..*....	3	0.187365	0.128205	Chr02	158634442	158634464	+	intron:PAC4GC:7293051
21forw	GGCCAAGACCTGCCCTTTGCTGG	GGCCCAGACCCGACCTTTGCCGG	....*.....*.*.......	3	0.573968	0.128205	Chr04	33887058	33887080	+	intron:PAC4GC:7288771
21forw	GGCCAAGACCTGCCCTTTGCTGG	GGCCCAGACCCGACCTTTGCCGG	....*.....*.*.......	3	0.573968	0.128205	Chr04	103728790	103728812	-	intergenic:PAC4GC:7288244-PAC4GC:7289006
21forw	GGCCAAGACCTGCCCTTTGCTGG	GGCCCAGACCCGACCTTTGCCGG	....*.....*.*.......	3	0.573968	0.128205	Chr01	132050587	132050609	+	intergenic:PAC4GC:7282492-PAC4GC:7283391
21forw	GGCCAAGACCTGCCCTTTGCTGG	GGCCCAGACCTGACCCTTGCTGG	....*.......*..*....	3	0.187365	0.128205	Chr02	128726005	128726027	+	intergenic:PAC4GC:7292030-PAC4GC:7294264
21forw	GGCCAAGACCTGCCCTTTGCTGG	GGCCCAGACCTGACCCTTGCCGG	....*.......*..*....	3	0.187365	0.128205	Chr02	90826061	90826083	-	intergenic:PAC4GC:7293447-PAC4GC:7294338
21forw	GGCCAAGACCTGCCCTTTGCTGG	GGCCCAGACCTGACCCTTGCCGG	....*.......*..*....	3	0.187365	0.128205	Chr10	22520144	22520166	-	intergenic:PAC4GC:7275028-PAC4GC:7274769
21forw	GGCCAAGACCTGCCCTTTGCTGG	GGCCCAGACCTGACCCTTGCCGG	....*.......*..*....	3	0.187365	0.128205	Chr04	112904544	112904566	+	intron:PAC4GC:7286756
21forw	GGCCAAGACCTGCCCTTTGCTGG	GGCCCAGACCTGACCCTTGCCGG	....*.......*..*....	3	0.187365	0.128205	Chr09	61250247	61250269	-	intergenic:PAC4GC:7297597-PAC4GC:7296971
21forw	GGCCAAGACCTGCCCTTTGCTGG	GGCCCAGACCTGACCCTTGCCGG	....*.......*..*....	3	0.187365	0.128205	Chr04	110355501	110355523	+	intergenic:PAC4GC:7289108-PAC4GC:7286907
21forw	GGCCAAGACCTGCCCTTTGCTGG	GGCCCAGACCTGACCCTTGCCGG	....*.......*..*....	3	0.187365	0.128205	Chr05	17000446	17000468	-	intergenic:PAC4GC:7273325-PAC4GC:7271442
21forw	GGCCAAGACCTGCCCTTTGCTGG	GGCCCAGACCTGACCCTTGCCGG	....*.......*..*....	3	0.187365	0.128205	Chr07	28911150	28911172	-	intron:PAC4GC:7298605
21forw	GGCCAAGACCTGCCCTTTGCTGG	GGCCCAGACCCGACCTTTGCCGG	....*.....*.*.......	3	0.573968	0.128205	Chr09	48649250	48649272	-	intron:PAC4GC:7297290
21forw	GGCCAAGACCTGCCCTTTGCTGG	GGCCCAGACCTGACCCTTGCTGG	....*.......*..*....	3	0.187365	0.128205	Chr07	13386561	13386583	-	intergenic:PAC4GC:7298636-PAC4GC:7300687
21forw	GGCCAAGACCTGCCCTTTGCTGG	GGCCCAGACCTGACCCTTGCTGG	....*.......*..*....	3	0.187365	0.128205	Chr09	53041809	53041831	+	intergenic:PAC4GC:7296726-PAC4GC:7296214
21forw	GGCCAAGACCTGCCCTTTGCTGG	GGCCCAGACCTGACCCTTGCTGG	....*.......*..*....	3	0.187365	0.128205	Chr05	16109696	16109718	-	intergenic:PAC4GC:7271385-PAC4GC:7272095
21forw	GGCCAAGACCTGCCCTTTGCTGG	GGCCCAGACCTGACCCTTGCCGG	....*.......*..*....	3	0.187365	0.128205	Chr10	3352878	3352900	-	intron:PAC4GC:7274655
21forw	GGCCAAGACCTGCCCTTTGCTGG	GGCCCAGACCTGACCCTTGCCGG	....*.......*..*....	3	0.187365	0.128205	Chr06	2783286	2783308	+	intergenic:PAC4GC:7289670-PAC4GC:7291020
21forw	GGCCAAGACCTGCCCTTTGCTGG	GGCCCAGACCTGACCCTTGCCGG	....*.......*..*....	3	0.187365	0.128205	Chr09	27408382	27408404	-	intergenic:PAC4GC:7295848-PAC4GC:7297609
21forw	GGCCAAGACCTGCCCTTTGCTGG	GGCCCAGACCTGACCCTTGCTGG	....*.......*..*....	3	0.187365	0.128205	Chr02	13831413	13831435	-	intron:PAC4GC:7294812
21forw	GGCCAAGACCTGCCCTTTGCTGG	GGCCCAGACCTGACCCTTGCTGG	....*.......*..*....	3	0.187365	0.128205	Chr03	104030394	104030416	+	intergenic:PAC4GC:7278457-PAC4GC:7277854
21forw	GGCCAAGACCTGCCCTTTGCTGG	GGCCCAGACCTGACCCTTGCTGG	....*.......*..*....	3	0.187365	0.128205	Chr04	125470576	125470598	+	intergenic:PAC4GC:7287394-PAC4GC:7288844
21forw	GGCCAAGACCTGCCCTTTGCTGG	GGCCCAGACCCGACCTTTGCTGG	....*.....*.*.......	3	0.573968	0.128205	Chr10	5857808	5857830	+	intergenic:PAC4GC:7274992-PAC4GC:7274327
21forw	GGCCAAGACCTGCCCTTTGCTGG	GGCCCAGACCTGACCCTTGCCGG	....*.......*..*....	3	0.187365	0.128205	Chr08	19306624	19306646	+	intergenic:PAC4GC:7280175-PAC4GC:7282059
21forw	GGCCAAGACCTGCCCTTTGCTGG	GGCCCAGACCTGACCCTTGCCGG	....*.......*..*....	3	0.187365	0.128205	Chr06	117126471	117126493	+	intergenic:PAC4GC:7290164-PAC4GC:7291373
21forw	GGCCAAGACCTGCCCTTTGCTGG	GGCCCAGACCTGACCCTTGCCGG	....*.......*..*....	3	0.187365	0.128205	Chr06	127797169	127797191	-	intron:PAC4GC:7290782
21forw	GGCCAAGACCTGCCCTTTGCTGG	GGCCCAGACCTGACCCTTGCCGG	....*.......*..*....	3	0.187365	0.128205	Chr03	118586205	118586227	+	intergenic:PAC4GC:7278285-PAC4GC:7276469
21forw	GGCCAAGACCTGCCCTTTGCTGG	GGCCCAGACCTGACCCTTGCCGG	....*.......*..*....	3	0.187365	0.128205	Chr01	9928718	9928740	-	intergenic:PAC4GC:7283806-PAC4GC:7285084
21forw	GGCCAAGACCTGCCCTTTGCTGG	GGCCCAGACCTGACCCTTGCCGG	....*.......*..*....	3	0.187365	0.128205	Chr06	106452753	106452775	+	intron:PAC4GC:7289853
21forw	GGCCAAGACCTGCCCTTTGCTGG	GGCCCAGACCTGACCCTTGCCGG	....*.......*..*....	3	0.187365	0.128205	Chr02	135647915	135647937	-	intron:PAC4GC:7292493
21forw	GGCCAAGACCTGCCCTTTGCTGG	GGCCCAGACCTGACCCTTGCAGG	....*.......*..*....	3	0.187365	0.128205	Chr02	108465734	108465756	-	intergenic:PAC4GC:7294614-PAC4GC:7292227
21forw	GGCCAAGACCTGCCCTTTGCTGG	GGCCCAGACCTGACCCTTGCCGG	....*.......*..*....	3	0.187365	0.128205	Chr03	1860203	1860225	-	intron:PAC4GC:7276875
21forw	GGCCAAGACCTGCCCTTTGCTGG	GGCCCAGACCTGACCCTTGCTGG	....*.......*..*....	3	0.187365	0.128205	Chr07	102927605	102927627	+	intergenic:PAC4GC:7298592-PAC4GC:7299845
21forw	GGCCAAGACCTGCCCTTTGCTGG	GGCCCAGACCTGACCCTTGCCGG	....*.......*..*....	3	0.187365	0.128205	scaffold_113	231177	231199	+	intergenic:PAC4GC:7270375-PAC4GC:7270371
21forw	GGCCAAGACCTGCCCTTTGCTGG	GGCCCAGACCTGACCCTTGCCGG	....*.......*..*....	3	0.187365	0.128205	Chr09	23647171	23647193	-	intergenic:PAC4GC:7296392-PAC4GC:7296484
21forw	GGCCAAGACCTGCCCTTTGCTGG	GGCCCAGACCTGACCCTTGCCGG	....*.......*..*....	3	0.187365	0.128205	Chr04	121993169	121993191	+	intron:PAC4GC:7288408
21forw	GGCCAAGACCTGCCCTTTGCTGG	GGCCCAGACCTGACCCTTGCTGG	....*.......*..*....	3	0.187365	0.128205	Chr06	70586751	70586773	+	intergenic:PAC4GC:7291370-PAC4GC:7289834
21forw	GGCCAAGACCTGCCCTTTGCTGG	GGCCCAGACCTGACCCTTGCCGG	....*.......*..*....	3	0.187365	0.128205	Chr06	47322318	47322340	-	intergenic:PAC4GC:7289814-PAC4GC:7290142
21forw	GGCCAAGACCTGCCCTTTGCTGG	GGCCCAGACCTGACCCTTGCCGG	....*.......*..*....	3	0.187365	0.128205	Chr10	1782353	1782375	-	intergenic:PAC4GC:7274552-PAC4GC:7274283
21forw	GGCCAAGACCTGCCCTTTGCTGG	GGCCCAGACCTGACCCTTGCCGG	....*.......*..*....	3	0.187365	0.128205	Chr08	69515558	69515580	-	intergenic:PAC4GC:7281037-PAC4GC:7282213
21forw	GGCCAAGACCTGCCCTTTGCTGG	GGCCCAGACCTGACCCTTGCCGG	....*.......*..*....	3	0.187365	0.128205	Chr01	119940849	119940871	+	intergenic:PAC4GC:7282812-PAC4GC:7284964
21forw	GGCCAAGACCTGCCCTTTGCTGG	GGCCCAGACCTGACCCTTGCTGG	....*.......*..*....	3	0.187365	0.128205	Chr01	4347673	4347695	-	intergenic:PAC4GC:7285583-PAC4GC:7283819
21forw	GGCCAAGACCTGCCCTTTGCTGG	GGCCCAGACCTGACCCTTGCCGG	....*.......*..*....	3	0.187365	0.128205	Chr03	72468254	72468276	-	intergenic:PAC4GC:7275567-PAC4GC:7278080
21forw	GGCCAAGACCTGCCCTTTGCTGG	GGCCCAGACCTGACCCTTGCCGG	....*.......*..*....	3	0.187365	0.128205	Chr05	181709	181731	+	intergenic:PAC4GC:7272302-PAC4GC:7273418
21forw	GGCCAAGACCTGCCCTTTGCTGG	GGCCCAGACCTGACCCTTGCCGG	....*.......*..*....	3	0.187365	0.128205	Chr03	130562880	130562902	+	intron:PAC4GC:7277781
21forw	GGCCAAGACCTGCCCTTTGCTGG	GGCCCAGACCTGACCCTTGCCGG	....*.......*..*....	3	0.187365	0.128205	Chr09	66651621	66651643	+	intergenic:PAC4GC:7297132-PAC4GC:7296767
21forw	GGCCAAGACCTGCCCTTTGCTGG	GGCCCAGACCTGACCCTTGCCGG	....*.......*..*....	3	0.187365	0.128205	Chr01	177744784	177744806	-	intergenic:PAC4GC:7283282-PAC4GC:7284652
21forw	GGCCAAGACCTGCCCTTTGCTGG	GGCCCAGACCTGACCCTTGCCGG	....*.......*..*....	3	0.187365	0.128205	scaffold_71	335142	335164	-	intergenic:PAC4GC:7270670-PAC4GC:7270667
21forw	GGCCAAGACCTGCCCTTTGCTGG	GGCCCAGACCTGACCCTTGCCGG	....*.......*..*....	3	0.187365	0.128205	Chr10	1535317	1535339	+	intergenic:PAC4GC:7274197-PAC4GC:7274406
21forw	GGCCAAGACCTGCCCTTTGCTGG	GGCCCAGACCCGACCTTTGCCGG	....*.....*.*.......	3	0.573968	0.128205	Chr01	52466984	52467006	-	intergenic:PAC4GC:7283343-PAC4GC:7284765
21forw	GGCCAAGACCTGCCCTTTGCTGG	GGCCCAGACCTGACCCTTGCCGG	....*.......*..*....	3	0.187365	0.128205	Chr09	17955122	17955144	-	intergenic:PAC4GC:7297672-PAC4GC:7297349
21forw	GGCCAAGACCTGCCCTTTGCTGG	GGCCCAGACCTGACCCTTGCCGG	....*.......*..*....	3	0.187365	0.128205	Chr07	107969254	107969276	+	intron:PAC4GC:7300620
21forw	GGCCAAGACCTGCCCTTTGCTGG	GGCCCAGACCTGACCCTTGCTGG	....*.......*..*....	3	0.187365	0.128205	Chr05	142471608	142471630	-	intergenic:PAC4GC:7273116-PAC4GC:7273181
21forw	GGCCAAGACCTGCCCTTTGCTGG	GGCCCAGACCTGACCCTTGCGGG	....*.......*..*....	3	0.187365	0.128205	Chr08	109441179	109441201	-	intergenic:PAC4GC:7282162-PAC4GC:7281214
21forw	GGCCAAGACCTGCCCTTTGCTGG	GGCCCAGACCTGACCCTTGCCGG	....*.......*..*....	3	0.187365	0.128205	scaffold_226	73597	73619	-	intergenic:PAC4GC:7275409-PAC4GC:7275403
21forw	GGCCAAGACCTGCCCTTTGCTGG	GGCCCAGACCTGACCCTTGCCGG	....*.......*..*....	3	0.187365	0.128205	Chr03	100458301	100458323	+	intergenic:PAC4GC:7277917-PAC4GC:7277468
21forw	GGCCAAGACCTGCCCTTTGCTGG	GGCCCAGACCCGACCTTTGCCGG	....*.....*.*.......	3	0.573968	0.128205	Chr05	27597556	27597578	-	intergenic:PAC4GC:7272158-PAC4GC:7271251
21forw	GGCCAAGACCTGCCCTTTGCTGG	GGCCCAGACCTGACCCTTGCCGG	....*.......*..*....	3	0.187365	0.128205	Chr03	42225678	42225700	+	intergenic:PAC4GC:7277006-PAC4GC:7277131
21forw	GGCCAAGACCTGCCCTTTGCTGG	GGCCCAGACCTGACCCTTGCCGG	....*.......*..*....	3	0.187365	0.128205	Chr03	83017552	83017574	-	exon:PAC4GC:7277792/PAC4GC:7277812
21forw	GGCCAAGACCTGCCCTTTGCTGG	GGCCCAGACCTGACCCTTGCCGG	....*.......*..*....	3	0.187365	0.128205	scaffold_37	264024	264046	-	intergenic:PAC4GC:7270783-PAC4GC:7270773
21forw	GGCCAAGACCTGCCCTTTGCTGG	GGCCCAGACCTGACCCTTGCCGG	....*.......*..*....	3	0.187365	0.128205	Chr04	132356822	132356844	-	intergenic:PAC4GC:7287562-PAC4GC:7289020
21forw	GGCCAAGACCTGCCCTTTGCTGG	GGCCCAGACCTGACCCTTGCTGG	....*.......*..*....	3	0.187365	0.128205	Chr06	134074560	134074582	-	intergenic:PAC4GC:7291369-PAC4GC:7290865
21forw	GGCCAAGACCTGCCCTTTGCTGG	GGCCCAGACCTGACCCTTGCTGG	....*.......*..*....	3	0.187365	0.128205	Chr08	34281827	34281849	-	intergenic:PAC4GC:7281770-PAC4GC:7280720
21forw	GGCCAAGACCTGCCCTTTGCTGG	GGCCCAGACCTGACCCTTGCCGG	....*.......*..*....	3	0.187365	0.128205	Chr08	105717915	105717937	+	intergenic:PAC4GC:7279492-PAC4GC:7281915
21forw	GGCCAAGACCTGCCCTTTGCTGG	GGCCCAGACCTGACCCTTGCCGG	....*.......*..*....	3	0.187365	0.128205	Chr08	24350961	24350983	-	intergenic:PAC4GC:7281660-PAC4GC:7279923
21forw	GGCCAAGACCTGCCCTTTGCTGG	GGCCCAGACCTGACCCTTGCCGG	....*.......*..*....	3	0.187365	0.128205	Chr01	107926420	107926442	-	intergenic:PAC4GC:7285445-PAC4GC:7283656
21forw	GGCCAAGACCTGCCCTTTGCTGG	GGCCCAGACCTGACCCTTGCCGG	....*.......*..*....	3	0.187365	0.128205	Chr02	165958516	165958538	+	intron:PAC4GC:7294126
21forw	GGCCAAGACCTGCCCTTTGCTGG	GGCCCAGACCTGACCCTTGCCGG	....*.......*..*....	3	0.187365	0.128205	Chr05	12932465	12932487	+	intergenic:PAC4GC:7272807-PAC4GC:7272147
21forw	GGCCAAGACCTGCCCTTTGCTGG	GGCCTAGACCTGACCCTTGCTGG	....*.......*..*....	3	0.187365	0.0932401	Chr04	123968472	123968494	-	intergenic:PAC4GC:7288074-PAC4GC:7288132
21forw	GGCCAAGACCTGCCCTTTGCTGG	GGCCTAGACCTGACCCTTGCCGG	....*.......*..*....	3	0.187365	0.0932401	Chr06	75163931	75163953	-	intergenic:PAC4GC:7290912-PAC4GC:7289680
21forw	GGCCAAGACCTGCCCTTTGCTGG	GTCCAAGACCTTCCCTTTGTTGG	.*.........*.......*	3	0.734108	0.0734266	Chr01	4388250	4388272	+	intergenic:PAC4GC:7283819-PAC4GC:7282457
21forw	GGCCAAGACCTGCCCTTTGCTGG	GGCCCAGACCTGACCGTTGCCGG	....*.......*..*....	3	0.187365	0.066568	Chr05	132902011	132902033	+	intergenic:PAC4GC:7273143-PAC4GC:7271797
21forw	GGCCAAGACCTGCCCTTTGCTGG	GGCCCAGACCTGACCGTTGCCGG	....*.......*..*....	3	0.187365	0.066568	Chr08	20932866	20932888	-	intergenic:PAC4GC:7281210-PAC4GC:7281879
21forw	GGCCAAGACCTGCCCTTTGCTGG	GGCCAAGACTTGCCATTTGTTGG	.........*....*....*	3	0.289721	0.0627451	Chr05	108312896	108312918	-	intron:PAC4GC:7272416
21forw	GGCCAAGACCTGCCCTTTGCTGG	GGCCCAGACCTGGCCCTTGCCGG	....*.......*..*....	3	0.187365	0.0454545	Chr04	91934341	91934363	+	intergenic:PAC4GC:7288376-PAC4GC:7287023
21forw	GGCCAAGACCTGCCCTTTGCTGG	AGGCAAGACCTGCCCTGTGCCAG	*.*.............*...	3	0.254412	0.0137255	Chr04	122048643	122048665	+	intergenic:PAC4GC:7288806-PAC4GC:7288540
21forw	GGCCAAGACCTGCCCTTTGCTGG	GACCAAGGCCTGCCCACTGCTGG	.*.....*.......**...	4	0.104848	0.39819	Chr05	100653815	100653837	+	intergenic:PAC4GC:7271445-PAC4GC:7271689
21forw	GGCCAAGACCTGCCCTTTGCTGG	GCCAAAGACCCGCCCATTGCTGG	.*.*......*....*....	4	0.143492	0.353331	Chr10	1830041	1830063	-	intergenic:PAC4GC:7274835-PAC4GC:7274770
21forw	GGCCAAGACCTGCCCTTTGCTGG	TGCCGGGACCTGCCCTTAGCTGG	*...**...........*..	4	0.187752	0.342857	scaffold_191	215241	215263	+	exon:PAC4GC:7274014
21forw	GGCCAAGACCTGCCCTTTGCTGG	AGCCAATAGTTGCCCTTTGCTGG	*.....*.**..........	4	0.549892	0.29964	Chr02	364238	364260	-	intergenic:PAC4GC:7292821-PAC4GC:7294809
21forw	GGCCAAGACCTGCCCTTTGCTGG	GGTCATGATCTGCCCTTAGCAGG	..*..*..*........*..	4	0.11311	0.286458	Chr01	1616309	1616331	+	intergenic:PAC4GC:7285343-PAC4GC:7283543
21forw	GGCCAAGACCTGCCCTTTGCTGG	GGTTGAGACCTGCCCTTTACAGG	..***.............*.	4	0.491768	0.282857	Chr01	122032078	122032100	+	exon:PAC4GC:7284341
21forw	GGCCAAGACCTGCCCTTTGCTGG	GGCCAAAAACGGCTCTTTGCAGG	......*.*.*..*......	4	0.0471038	0.251429	Chr05	77509333	77509355	-	intergenic:PAC4GC:7272392-PAC4GC:7272567
21forw	GGCCAAGACCTGCCCTTTGCTGG	GACCAAGGACTGACCTTTGCGGG	.*.....**...*.......	4	0.338304	0.204565	Chr08	66790144	66790166	-	intron:PAC4GC:7280511
21forw	GGCCAAGACCTGCCCTTTGCTGG	TGCCAAGACCTGATCCTTGCCGG	*...........**.*....	4	0.0157036	0.188034	Chr05	27008660	27008682	-	intergenic:PAC4GC:7272514-PAC4GC:7273310
21forw	GGCCAAGACCTGCCCTTTGCTGG	TGCCAAGACCAGTACTTTGCAGG	*.........*.**......	4	0.0481057	0.18375	Chr05	99423941	99423963	+	exon:PAC4GC:7271936
21forw	GGCCAAGACCTGCCCTTTGCTGG	TGCCAAGACCCGACCCTTGCCGG	*.........*.*..*....	4	0.0584931	0.17094	Chr06	82968862	82968884	+	intergenic:PAC4GC:7290586-PAC4GC:7290196
21forw	GGCCAAGACCTGCCCTTTGCTGG	GACCAAGACCTGATCTCTGCCGG	.*..........**..*...	4	0.0351504	0.168465	Chr02	85726704	85726726	-	intron:PAC4GC:7294361
21forw	GGCCAAGACCTGCCCTTTGCTGG	GGCCAAGATTTGCCCTTTTTTGG	........**........**	4	0.105756	0.164706	Chr02	71615070	71615092	+	intergenic:PAC4GC:7292776-PAC4GC:7292884
21forw	GGCCAAGACCTGCCCTTTGCTGG	GGCCAAGATTTGCCCTTTTTTGG	........**........**	4	0.105756	0.164706	Chr09	24424369	24424391	+	intergenic:PAC4GC:7295946-PAC4GC:7297653
21forw	GGCCAAGACCTGCCCTTTGCTGG	GACCAAGTGCTGCCCTTTACAGG	.*.....**.........*.	4	0.304736	0.16035	Chr08	14813474	14813496	-	intergenic:PAC4GC:7280188-PAC4GC:7282054
21forw	GGCCAAGACCTGCCCTTTGCTGG	GGCCAAGACCCAACCCTTGCCGG	..........***..*....	4	0.0237186	0.159544	Chr09	41084259	41084281	-	intron:PAC4GC:7296584
21forw	GGCCAAGACCTGCCCTTTGCTGG	GGCCAAGACCCAACCCTTGCCGG	..........***..*....	4	0.0237186	0.159544	Chr10	29593211	29593233	-	intergenic:PAC4GC:7275153-PAC4GC:7274629
21forw	GGCCAAGACCTGCCCTTTGCTGG	GGCCAAGACCCAACCCTTGCCGG	..........***..*....	4	0.0237186	0.159544	Chr04	69144739	69144761	+	intron:PAC4GC:7288299
21forw	GGCCAAGACCTGCCCTTTGCTGG	GGCCCAGACCCGCCCCTTACTGG	....*.....*....*..*.	4	0.0452	0.15873	Chr02	167807037	167807059	+	intergenic:PAC4GC:7293573-PAC4GC:7292864
21forw	GGCCAAGACCTGCCCTTTGCTGG	GGCCCAGACCCGTCCCTTGCTGG	....*.....*.*..*....	4	0.0528552	0.155556	Chr02	155081130	155081152	+	intergenic:PAC4GC:7292527-PAC4GC:7294258
21forw	GGCCAAGACCTGCCCTTTGCTGG	GGCCCAGACCCGTCCCTTGCTGG	....*.....*.*..*....	4	0.0528552	0.155556	Chr03	8457581	8457603	+	intron:PAC4GC:7277152
21forw	GGCCAAGACCTGCCCTTTGCTGG	AGCCAAGACCCGACCCTTGCCGG	*.........*.*..*....	4	0.0584931	0.153846	scaffold_1160	3756	3778	+	intergenic:Gap-PAC4GC:7275427
21forw	GGCCAAGACCTGCCCTTTGCTGG	AGCCAAGACCCGACCCTTGCCGG	*.........*.*..*....	4	0.0584931	0.153846	Chr01	194514033	194514055	+	intergenic:PAC4GC:7282332-PAC4GC:7284268
21forw	GGCCAAGACCTGCCCTTTGCTGG	AGCCAAGACCCGACCCTTGCCGG	*.........*.*..*....	4	0.0584931	0.153846	scaffold_348	152440	152462	+	intergenic:PAC4GC:7295308-Gap
21forw	GGCCAAGACCTGCCCTTTGCTGG	AGCCAAGACCCGACCCTTGCCGG	*.........*.*..*....	4	0.0584931	0.153846	Chr04	119866117	119866139	-	intergenic:PAC4GC:7287029-PAC4GC:7287067
21forw	GGCCAAGACCTGCCCTTTGCTGG	GGCACAGACTTTCCCTTTGCAGG	...**....*.*........	4	0.618499	0.152417	Chr06	126298695	126298717	+	intergenic:PAC4GC:7289707-PAC4GC:7289798
21forw	GGCCAAGACCTGCCCTTTGCTGG	GGCCAAGATCCGACCCTTGCCGG	........*.*.*..*....	4	0.0308097	0.149573	Chr09	38706588	38706610	+	intergenic:PAC4GC:7297614-PAC4GC:7297348
21forw	GGCCAAGACCTGCCCTTTGCTGG	GCCCAAGGCATGCCCTTGGCTGG	.*.....*.*.......*..	4	0.285817	0.146667	Chr04	22745100	22745122	-	intron:PAC4GC:7287384
21forw	GGCCAAGACCTGCCCTTTGCTGG	GGCCCTGTCTTGCCCTTTGCTGG	....**.*.*..........	4	0.727122	0.144058	Chr01	6771503	6771525	+	intergenic:PAC4GC:7284455-PAC4GC:7284816
21forw	GGCCAAGACCTGCCCTTTGCTGG	GGCCCAAACCTGACCCTTGCCGG	....*.*.....*..*....	4	0.0650453	0.128205	Chr04	102792542	102792564	-	intergenic:PAC4GC:7287791-PAC4GC:7286913
21forw	GGCCAAGACCTGCCCTTTGCTGG	GGCCCAAACCTGACCCTTGCTGG	....*.*.....*..*....	4	0.0650453	0.128205	scaffold_537	17302	17324	-	intergenic:PAC4GC:7271116-PAC4GC:7271117
21forw	GGCCAAGACCTGCCCTTTGCTGG	TGCCCAGACCTGACCCTTGCCGG	*...*.......*..*....	4	0.105393	0.128205	Chr10	32879739	32879761	-	intergenic:PAC4GC:7274533-PAC4GC:7274120
21forw	GGCCAAGACCTGCCCTTTGCTGG	GGCCCAGACCTGATCATTGCCGG	....*.......**.*....	4	0.01419	0.128205	scaffold_423	86838	86860	-	intergenic:Gap-PAC4GC:7301018
21forw	GGCCAAGACCTGCCCTTTGCTGG	GGCCAAGACCCGATCCTTGCCGG	..........*.**.*....	4	0.00718308	0.125356	Chr06	124087563	124087585	-	intergenic:PAC4GC:7290502-PAC4GC:7291097
21forw	GGCCAAGACCTGCCCTTTGCTGG	GGCCAAGACCCGATCCTTGCCGG	..........*.**.*....	4	0.00718308	0.125356	Chr06	108231289	108231311	-	intergenic:PAC4GC:7289743-PAC4GC:7291292
21forw	GGCCAAGACCTGCCCTTTGCTGG	GGCCGAGACCCGACCCTTGCTGG	....*.....*.*..*....	4	0.0528552	0.123077	Chr02	17752151	17752173	-	intergenic:PAC4GC:7294958-PAC4GC:7294740
21forw	GGCCAAGACCTGCCCTTTGCTGG	GGCCGAGACCCGACCCTTGCCGG	....*.....*.*..*....	4	0.0528552	0.123077	Chr10	8562919	8562941	+	intergenic:PAC4GC:7274218-PAC4GC:7274915
21forw	GGCCAAGACCTGCCCTTTGCTGG	GGCCTATACATGCCCTTTTCAGG	....*.*..*........*.	4	0.29785	0.120058	Chr10	6898567	6898589	+	intergenic:PAC4GC:7275142-PAC4GC:7274938
21forw	GGCCAAGACCTGCCCTTTGCTGG	GGCCCAGACCCAACCTTTGCCGG	....*.....***.......	4	0.144239	0.119658	Chr01	190303801	190303823	+	intergenic:PAC4GC:7286100-PAC4GC:7284933
21forw	GGCCAAGACCTGCCCTTTGCTGG	GGCCCAGACCCAACCTTTGCTGG	....*.....***.......	4	0.144239	0.119658	Chr07	110528497	110528519	-	intergenic:PAC4GC:7298769-PAC4GC:7300158
21forw	GGCCAAGACCTGCCCTTTGCTGG	GGCCCAGACCTAACCCTTGCCGG	....*......**..*....	4	0.0468554	0.119658	Chr01	82902123	82902145	+	intron:PAC4GC:7285784
21forw	GGCCAAGACCTGCCCTTTGCTGG	GGCCCAGACCTAACCCTTGCTGG	....*......**..*....	4	0.0468554	0.119658	scaffold_14	463013	463035	-	intergenic:PAC4GC:7297921-PAC4GC:7297926
21forw	GGCCAAGACCTGCCCTTTGCTGG	GGCCCAGACCTAACCCTTGCCGG	....*......**..*....	4	0.0468554	0.119658	Chr06	6382393	6382415	+	intergenic:PAC4GC:7289745-PAC4GC:7290927
21forw	GGCCAAGACCTGCCCTTTGCTGG	GGCCCAGACCTAACCCTTGCTGG	....*......**..*....	4	0.0468554	0.119658	Chr03	18139161	18139183	-	intergenic:PAC4GC:7276262-PAC4GC:7276041
21forw	GGCCAAGACCTGCCCTTTGCTGG	GGCCCAGACCTGTCCCTTGACGG	....*.......*..*...*	4	0.0439489	0.116667	Chr01	69775036	69775058	-	intergenic:PAC4GC:7285477-PAC4GC:7282824
21forw	GGCCAAGACCTGCCCTTTGCTGG	GGCCCAGACCCGACCATTGCCGG	....*.....*.*..*....	4	0.0528552	0.11655	Chr04	7036852	7036874	+	intergenic:PAC4GC:7286762-PAC4GC:7287612
21forw	GGCCAAGACCTGCCCTTTGCTGG	GGCCCAGACCCGACCATTGCCGG	....*.....*.*..*....	4	0.0528552	0.11655	Chr06	105960902	105960924	+	intergenic:PAC4GC:7290643-PAC4GC:7290803
21forw	GGCCAAGACCTGCCCTTTGCTGG	GGCCCAGACCCGACCATTGCAGG	....*.....*.*..*....	4	0.0528552	0.11655	Chr03	974047	974069	-	intergenic:PAC4GC:7275834-PAC4GC:7277071
21forw	GGCCAAGACCTGCCCTTTGCTGG	GGCCCAGACCCGACCATTGCCGG	....*.....*.*..*....	4	0.0528552	0.11655	scaffold_264	59465	59487	-	intron:PAC4GC:7297975
21forw	GGCCAAGACCTGCCCTTTGCTGG	GGCCTGGACCCGCCCCTTGCCGG	....**....*....*....	4	0.082629	0.11544	Chr09	41035804	41035826	+	intergenic:PAC4GC:7295963-PAC4GC:7297014
21forw	GGCCAAGACCTGCCCTTTGCTGG	AGCCCAGACCCGACCTTTGCCGG	*...*.....*.*.......	4	0.322857	0.115385	Chr07	51921290	51921312	-	intergenic:PAC4GC:7299862-PAC4GC:7300067
21forw	GGCCAAGACCTGCCCTTTGCTGG	AGCCCAGACCCGACCTTTGCCGG	*...*.....*.*.......	4	0.322857	0.115385	Chr06	129359788	129359810	+	intergenic:PAC4GC:7289822-PAC4GC:7290125
21forw	GGCCAAGACCTGCCCTTTGCTGG	AGCCCAGACCCGACCTTTGCTGG	*...*.....*.*.......	4	0.322857	0.115385	Chr07	31828587	31828609	+	exon:PAC4GC:7300276
21forw	GGCCAAGACCTGCCCTTTGCTGG	AGCCCAGACCTGACCCTTGCCGG	*...*.......*..*....	4	0.105393	0.115385	Chr07	112562248	112562270	+	intergenic:PAC4GC:7298775-PAC4GC:7300099
21forw	GGCCAAGACCTGCCCTTTGCTGG	AGCCCAGACCTGACCCTTGCCGG	*...*.......*..*....	4	0.105393	0.115385	Chr09	9054216	9054238	+	intron:PAC4GC:7296282
21forw	GGCCAAGACCTGCCCTTTGCTGG	AGCCCAGACCTGACCCTTGCTGG	*...*.......*..*....	4	0.105393	0.115385	Chr01	82198634	82198656	+	intergenic:PAC4GC:7282767-PAC4GC:7284609
21forw	GGCCAAGACCTGCCCTTTGCTGG	AGCCCAGACCTGACCCTTGCCGG	*...*.......*..*....	4	0.105393	0.115385	Chr04	46388313	46388335	+	intron:PAC4GC:7287863
21forw	GGCCAAGACCTGCCCTTTGCTGG	AGCCCAGACCTGACCCTTGCCGG	*...*.......*..*....	4	0.105393	0.115385	Chr01	151941796	151941818	-	intron:PAC4GC:7285908
21forw	GGCCAAGACCTGCCCTTTGCTGG	AGCCCAGACCTGACCCTTGCCGG	*...*.......*..*....	4	0.105393	0.115385	Chr04	120720919	120720941	-	intron:PAC4GC:7287819
21forw	GGCCAAGACCTGCCCTTTGCTGG	AGCCCAGACCTGACCCTTGCCGG	*...*.......*..*....	4	0.105393	0.115385	scaffold_277	36847	36869	-	intron:PAC4GC:7289475
21forw	GGCCAAGACCTGCCCTTTGCTGG	AGCCCAGACCTGACCCTTGCCGG	*...*.......*..*....	4	0.105393	0.115385	Chr01	49135990	49136012	-	intergenic:PAC4GC:7285210-PAC4GC:7284712
21forw	GGCCAAGACCTGCCCTTTGCTGG	AGCCCAGACCTGACCCTTGCCGG	*...*.......*..*....	4	0.105393	0.115385	scaffold_235	36540	36562	-	intergenic:PAC4GC:7271007-PAC4GC:7271003
21forw	GGCCAAGACCTGCCCTTTGCTGG	AGCCCAGACCTGACCCTTGCAGG	*...*.......*..*....	4	0.105393	0.115385	Chr07	5112990	5113012	+	intergenic:PAC4GC:7298817-PAC4GC:7300370
21forw	GGCCAAGACCTGCCCTTTGCTGG	AGCCCAGACCTGACCCTTGCTGG	*...*.......*..*....	4	0.105393	0.115385	Chr07	106129742	106129764	-	intergenic:PAC4GC:7300240-PAC4GC:7299264
21forw	GGCCAAGACCTGCCCTTTGCTGG	AGCCCAGACCTGACCCTTGCCGG	*...*.......*..*....	4	0.105393	0.115385	Chr02	54827437	54827459	-	intergenic:PAC4GC:7293901-PAC4GC:7293709
21forw	GGCCAAGACCTGCCCTTTGCTGG	AGCCCAGACCTGACCCTTGCCGG	*...*.......*..*....	4	0.105393	0.115385	scaffold_335	77988	78010	-	intergenic:PAC4GC:7278793-PAC4GC:7278794
21forw	GGCCAAGACCTGCCCTTTGCTGG	AGCCCAGACCTGACCCTTGCCGG	*...*.......*..*....	4	0.105393	0.115385	scaffold_718	15281	15303	-	intergenic:PAC4GC:7279283-PAC4GC:7279282
21forw	GGCCAAGACCTGCCCTTTGCTGG	AGCCCAGACCTGACCCTTGCCGG	*...*.......*..*....	4	0.105393	0.115385	scaffold_277	247360	247382	+	intergenic:PAC4GC:7289476-PAC4GC:7289463
21forw	GGCCAAGACCTGCCCTTTGCTGG	AGCCCAGACCTGACCCTTGCCGG	*...*.......*..*....	4	0.105393	0.115385	Chr08	11397102	11397124	-	intergenic:PAC4GC:7280433-PAC4GC:7280266
21forw	GGCCAAGACCTGCCCTTTGCTGG	AGCCCAGACCTGACCCTTGCCGG	*...*.......*..*....	4	0.105393	0.115385	Chr08	12655868	12655890	+	intergenic:PAC4GC:7282276-PAC4GC:7280822
21forw	GGCCAAGACCTGCCCTTTGCTGG	AGCCCAGACCTGACCCTTGCCGG	*...*.......*..*....	4	0.105393	0.115385	Chr05	137146848	137146870	-	intergenic:PAC4GC:7272242-PAC4GC:7271398
21forw	GGCCAAGACCTGCCCTTTGCTGG	AGCCCAGACCTGACCCTTGCCGG	*...*.......*..*....	4	0.105393	0.115385	scaffold_277	94673	94695	-	intergenic:PAC4GC:7289472-PAC4GC:7289464
21forw	GGCCAAGACCTGCCCTTTGCTGG	AGCCCAGACCTGACCCTTGCTGG	*...*.......*..*....	4	0.105393	0.115385	Chr06	73797685	73797707	+	intergenic:PAC4GC:7291594-PAC4GC:7290273
21forw	GGCCAAGACCTGCCCTTTGCTGG	AGCCCAGACCTGACCCTTGCCGG	*...*.......*..*....	4	0.105393	0.115385	scaffold_124	705579	705601	+	intron:PAC4GC:7295503
21forw	GGCCAAGACCTGCCCTTTGCTGG	AGCCCAGACCTGACCCTTGCTGG	*...*.......*..*....	4	0.105393	0.115385	Chr06	33744167	33744189	-	intergenic:PAC4GC:7291135-PAC4GC:7290121
21forw	GGCCAAGACCTGCCCTTTGCTGG	AGCCCAGACCTGACCCTTGCCGG	*...*.......*..*....	4	0.105393	0.115385	Chr04	75599685	75599707	+	intergenic:PAC4GC:7288572-PAC4GC:7287575
21forw	GGCCAAGACCTGCCCTTTGCTGG	AGCCCAGACCTGACCCTTGCTGG	*...*.......*..*....	4	0.105393	0.115385	Chr06	2728008	2728030	+	intergenic:PAC4GC:7289670-PAC4GC:7291020
21forw	GGCCAAGACCTGCCCTTTGCTGG	AGCCCAGACCTGACCCTTGCCGG	*...*.......*..*....	4	0.105393	0.115385	Chr10	27232504	27232526	-	intergenic:PAC4GC:7274693-PAC4GC:7274214
21forw	GGCCAAGACCTGCCCTTTGCTGG	AGCCCAGACCTGACCCTTGCCGG	*...*.......*..*....	4	0.105393	0.115385	Chr06	44610279	44610301	+	intron:PAC4GC:7290513
21forw	GGCCAAGACCTGCCCTTTGCTGG	AGCCCAGACCTGACCCTTGCCGG	*...*.......*..*....	4	0.105393	0.115385	Chr08	11383417	11383439	-	intergenic:PAC4GC:7281303-PAC4GC:7280433
21forw	GGCCAAGACCTGCCCTTTGCTGG	AGCCCAGACCTGACCCTTGCCGG	*...*.......*..*....	4	0.105393	0.115385	Chr05	81282728	81282750	-	intron:PAC4GC:7271646
21forw	GGCCAAGACCTGCCCTTTGCTGG	AGCCCAGACCTGACCCTTGCCGG	*...*.......*..*....	4	0.105393	0.115385	Chr09	72575228	72575250	+	intergenic:PAC4GC:7297662-PAC4GC:7296138
21forw	GGCCAAGACCTGCCCTTTGCTGG	AGCCCAGACCTGACCCTTGCTGG	*...*.......*..*....	4	0.105393	0.115385	Chr02	33876304	33876326	-	intergenic:PAC4GC:7294369-PAC4GC:7293152
21forw	GGCCAAGACCTGCCCTTTGCTGG	AGCCCAGACCTGACCCTTGCCGG	*...*.......*..*....	4	0.105393	0.115385	Chr07	8575762	8575784	-	intergenic:PAC4GC:7298824-PAC4GC:7298548
21forw	GGCCAAGACCTGCCCTTTGCTGG	GGCTCATACCTGCCCTTTGATGG	...**.*............*	4	0.450951	0.114286	Chr09	15737369	15737391	-	intergenic:PAC4GC:7296575-PAC4GC:7296239
21forw	GGCCAAGACCTGCCCTTTGCTGG	GGCCCAGATCTGACCCTTGCCGG	....*...*...*..*....	4	0.0581884	0.112179	Chr07	6725856	6725878	-	intergenic:PAC4GC:7299822-PAC4GC:7299871
21forw	GGCCAAGACCTGCCCTTTGCTGG	GGCCCAGATCTGACCCTTGCCGG	....*...*...*..*....	4	0.0581884	0.112179	Chr10	27727935	27727957	+	intergenic:PAC4GC:7274352-PAC4GC:7274365
21forw	GGCCAAGACCTGCCCTTTGCTGG	GGCCCAGATCTGACCCTTGCCGG	....*...*...*..*....	4	0.0581884	0.112179	Chr04	123540279	123540301	+	intergenic:PAC4GC:7286929-PAC4GC:7288625
21forw	GGCCAAGACCTGCCCTTTGCTGG	GGCCCAGATCCGACCTTTGCCGG	....*...*.*.*.......	4	0.179126	0.112179	scaffold_33	713435	713457	-	intergenic:PAC4GC:7286326-PAC4GC:7286314
21forw	GGCCAAGACCTGCCCTTTGCTGG	AGCCATGACCTGCCCGTTGAAGG	*....*.........*...*	4	0.0725764	0.111264	Chr01	176288972	176288994	+	intergenic:PAC4GC:7285633-PAC4GC:7283694
21forw	GGCCAAGACCTGCCCTTTGCTGG	GGCCCAGACATGACCCTTGCCGG	....*....*..*..*....	4	0.0877111	0.111111	Chr05	136159480	136159502	-	intergenic:PAC4GC:7271728-PAC4GC:7272496
21forw	GGCCAAGACCTGCCCTTTGCTGG	GGCCCAGACATGACCCTTGCTGG	....*....*..*..*....	4	0.0877111	0.111111	Chr10	14507416	14507438	-	intron:PAC4GC:7274821
21forw	GGCCAAGACCTGCCCTTTGCTGG	GGCCCAGAACTGACCCTTGCCGG	....*...*...*..*....	4	0.0581884	0.10989	Chr07	109251106	109251128	-	intron:PAC4GC:7300596
21forw	GGCCAAGACCTGCCCTTTGCTGG	GACCCAGACCTGACCCTTGCTGG	.*..*.......*..*....	4	0.100057	0.108481	scaffold_203	415507	415529	-	intron:PAC4GC:7278946
21forw	GGCCAAGACCTGCCCTTTGCTGG	GACCCAGACCTGACCCTTGCCGG	.*..*.......*..*....	4	0.100057	0.108481	Chr02	2906363	2906385	+	intergenic:PAC4GC:7294635-PAC4GC:7294533
21forw	GGCCAAGACCTGCCCTTTGCTGG	GGCACAGACCTGACCCTTGCCGG	...**.......*..*....	4	0.100057	0.107962	scaffold_39	942861	942883	-	intergenic:PAC4GC:7273952-PAC4GC:7273951
21forw	GGCCAAGACCTGCCCTTTGCTGG	GGCTCAGACCTGACCCTTGCCGG	...**.......*..*....	4	0.100057	0.102564	Chr01	191384901	191384923	+	intergenic:PAC4GC:7285416-PAC4GC:7284931/PAC4GC:7285416
21forw	GGCCAAGACCTGCCCTTTGCTGG	GGCCAAGCCCCGACCATTGCCGG	.......*..*.*..*....	4	0.0504251	0.0999001	Chr08	106472751	106472773	-	intergenic:PAC4GC:7281729-PAC4GC:7280443
21forw	GGCCAAGACCTGCCCTTTGCTGG	GGCCAAGCTCTGACCCTTGCCGG	.......**...*..*....	4	0.055513	0.0961538	Chr05	6618387	6618409	-	intergenic:PAC4GC:7273588-PAC4GC:7272370
21forw	GGCCAAGACCTGCCCTTTGCTGG	GGCCCAGACCAGACCCTTGCTGG	....*.....*.*..*....	4	0.0528552	0.0961538	scaffold_13	1631089	1631111	-	intergenic:PAC4GC:7295473-PAC4GC:7295482
21forw	GGCCAAGACCTGCCCTTTGCTGG	GGCCCAGACCAGACCCTTGCCGG	....*.....*.*..*....	4	0.0528552	0.0961538	Chr01	48564663	48564685	-	intron:PAC4GC:7283818
21forw	GGCCAAGACCTGCCCTTTGCTGG	GGCCCAGACCAGACCCTTGCAGG	....*.....*.*..*....	4	0.0528552	0.0961538	Chr06	7976040	7976062	-	intergenic:PAC4GC:7289752-PAC4GC:7290272
21forw	GGCCAAGACCTGCCCTTTGCTGG	GGCCCAGACCAGACCCTTGCCGG	....*.....*.*..*....	4	0.0528552	0.0961538	scaffold_269	190886	190908	+	intron:PAC4GC:7270253
21forw	GGCCAAGACCTGCCCTTTGCTGG	GGCCCAGACCAGACCCTTGCAGG	....*.....*.*..*....	4	0.0528552	0.0961538	Chr03	125902075	125902097	+	intron:PAC4GC:7278326
21forw	GGCCAAGACCTGCCCTTTGCTGG	GGCCCAGACCAGACCCTTGCCGG	....*.....*.*..*....	4	0.0528552	0.0961538	scaffold_116	407948	407970	+	intergenic:PAC4GC:7279157-Gap
21forw	GGCCAAGACCTGCCCTTTGCTGG	GGCCCAGACCAGACCCTTGCCGG	....*.....*.*..*....	4	0.0528552	0.0961538	Chr04	107062413	107062435	-	intergenic:PAC4GC:7286761-PAC4GC:7287712
21forw	GGCCAAGACCTGCCCTTTGCTGG	GGCCCAGACCAGACCCTTGCTGG	....*.....*.*..*....	4	0.0528552	0.0961538	scaffold_100	119958	119980	-	intergenic:PAC4GC:7286206-PAC4GC:7286211
21forw	GGCCAAGACCTGCCCTTTGCTGG	GGCCCAGACCAGACCCTTGCCGG	....*.....*.*..*....	4	0.0528552	0.0961538	scaffold_103	167280	167302	+	intergenic:PAC4GC:7273894-PAC4GC:7273896
21forw	GGCCAAGACCTGCCCTTTGCTGG	GGCCCAGACCAGACCCTTGCCGG	....*.....*.*..*....	4	0.0528552	0.0961538	Chr06	88644076	88644098	-	intergenic:PAC4GC:7289679-PAC4GC:7290928
21forw	GGCCAAGACCTGCCCTTTGCTGG	GGCCCAGACCAGACCCTTGCCGG	....*.....*.*..*....	4	0.0528552	0.0961538	Chr08	5528530	5528552	-	intron:PAC4GC:7279904
21forw	GGCCAAGACCTGCCCTTTGCTGG	GGCCCAGACCAGACCCTTGCCGG	....*.....*.*..*....	4	0.0528552	0.0961538	Chr06	7420171	7420193	-	intergenic:PAC4GC:7289752-PAC4GC:7290272
21forw	GGCCAAGACCTGCCCTTTGCTGG	GGCCCAGACCTGATCCTTGCTGG	....*.......**.*....	4	0.01419	0.0940171	scaffold_21	539493	539515	-	intergenic:PAC4GC:7270659-PAC4GC:7270649
21forw	GGCCAAGACCTGCCCTTTGCTGG	GGCCCAGACCTGATCCTTGCCGG	....*.......**.*....	4	0.01419	0.0940171	Chr06	106873336	106873358	+	intron:PAC4GC:7291244
21forw	GGCCAAGACCTGCCCTTTGCTGG	GGCCCAGACCTGATCCTTGCAGG	....*.......**.*....	4	0.01419	0.0940171	Chr04	10725231	10725253	+	intron:PAC4GC:7288119
21forw	GGCCAAGACCTGCCCTTTGCTGG	GGCCCAGACCTGATCCTTGCTGG	....*.......**.*....	4	0.01419	0.0940171	Chr02	145623536	145623558	-	intergenic:PAC4GC:7294299-PAC4GC:7293230
21forw	GGCCAAGACCTGCCCTTTGCTGG	GGCCCAGGCCTGACCCTTGCTGG	....*..*....*..*....	4	0.0952346	0.0940171	Chr03	106555274	106555296	+	intron:PAC4GC:7275906
21forw	GGCCAAGACCTGCCCTTTGCTGG	GGCCCAGACCTGATCCTTGCCGG	....*.......**.*....	4	0.01419	0.0940171	Chr01	63148954	63148976	-	intergenic:PAC4GC:7284001-PAC4GC:7284962
21forw	GGCCAAGACCTGCCCTTTGCTGG	GGCCCAGACCTGATCCTTGCCGG	....*.......**.*....	4	0.01419	0.0940171	Chr04	32155837	32155859	-	intergenic:PAC4GC:7288368-PAC4GC:7286642
21forw	GGCCAAGACCTGCCCTTTGCTGG	GGCCCAGGCCTGACCCTTGCCGG	....*..*....*..*....	4	0.0952346	0.0940171	Chr04	51435	51457	+	intron:PAC4GC:7287461
21forw	GGCCAAGACCTGCCCTTTGCTGG	GGCTAAGGCCTGCCATCTGCTGG	...*...*......*.*...	4	0.155097	0.0920261	Chr04	108256254	108256276	+	intron:PAC4GC:7286898
21forw	GGCCAAGACCTGCCCTTTGCTGG	GGCCCAGACCTGACCCTTACTGG	....*.......*..*..*.	4	0.0315178	0.0915751	Chr05	196282	196304	-	intergenic:PAC4GC:7272302-PAC4GC:7273418
21forw	GGCCAAGACCTGCCCTTTGCTGG	GGCCCTGACCTGACCCTTGCCGG	....**......*..*....	4	0.057617	0.0915751	Chr05	143099804	143099826	+	intron:PAC4GC:7272831
21forw	GGCCAAGACCTGCCCTTTGCTGG	GGCCCGGACCTGACCCTTGCCGG	....**......*..*....	4	0.057617	0.0915751	Chr02	9606835	9606857	+	intergenic:PAC4GC:7293700-PAC4GC:7293013
21forw	GGCCAAGACCTGCCCTTTGCTGG	GGCCAAGACCCGACCCATGCTGG	..........*.*..**...	4	0.0194137	0.0911681	Chr08	71943484	71943506	+	intron:PAC4GC:7280387
21forw	GGCCAAGACCTGCCCTTTGCTGG	GCCCCAGACCTGACCCTTGCCGG	.*..*.......*..*....	4	0.100057	0.0887574	scaffold_39	1495666	1495688	+	intergenic:PAC4GC:7273975-Gap
21forw	GGCCAAGACCTGCCCTTTGCTGG	GAGCAAGACTTGCCATTTGCTGG	.**......*....*.....	4	0.365829	0.0884867	Chr09	28315195	28315217	-	intron:PAC4GC:7296650
21forw	GGCCAAGACCTGCCCTTTGCTGG	GGTCCAGACCCGACCTTTGCCGG	..*.*.....*.*.......	4	0.302996	0.088141	Chr05	129311092	129311114	+	intergenic:PAC4GC:7273582-PAC4GC:7271651
21forw	GGCCAAGACCTGCCCTTTGCTGG	GGTCCAGACCCGACCTTTGCCGG	..*.*.....*.*.......	4	0.302996	0.088141	Chr01	54868627	54868649	-	intron:PAC4GC:7284768
21forw	GGCCAAGACCTGCCCTTTGCTGG	GGTCCAGACCTGACCCTTGCCGG	..*.*.......*..*....	4	0.0986559	0.088141	Chr06	115141784	115141806	-	intergenic:PAC4GC:7290383-PAC4GC:7290918
21forw	GGCCAAGACCTGCCCTTTGCTGG	GGTCCAGACCTGACCCTTGCCGG	..*.*.......*..*....	4	0.0986559	0.088141	Chr05	95427766	95427788	+	intergenic:PAC4GC:7273080-PAC4GC:7271291
21forw	GGCCAAGACCTGCCCTTTGCTGG	GGCCCAGACCCGACCCTTGCCGG	....*.....*.*..*....	4	0.0528552	0.0854701	Chr01	40158376	40158398	+	intergenic:PAC4GC:7284381-PAC4GC:7284245
21forw	GGCCAAGACCTGCCCTTTGCTGG	GGCCCAGACCCGACCCTTGCCGG	....*.....*.*..*....	4	0.0528552	0.0854701	Chr10	34923413	34923435	-	intergenic:PAC4GC:7274825-PAC4GC:7274191
21forw	GGCCAAGACCTGCCCTTTGCTGG	GGCCCAGACCCGACCCTTGCCGG	....*.....*.*..*....	4	0.0528552	0.0854701	Chr04	127072032	127072054	+	intergenic:PAC4GC:7287187-PAC4GC:7286470
21forw	GGCCAAGACCTGCCCTTTGCTGG	GGCCCAGACCCGACCCTTGCCGG	....*.....*.*..*....	4	0.0528552	0.0854701	Chr08	114460767	114460789	+	intergenic:PAC4GC:7279503-PAC4GC:7280082
21forw	GGCCAAGACCTGCCCTTTGCTGG	GGCCCAGACCCGACCCTTGCCGG	....*.....*.*..*....	4	0.0528552	0.0854701	Chr05	132720623	132720645	-	intergenic:PAC4GC:7272293-PAC4GC:7273243
21forw	GGCCAAGACCTGCCCTTTGCTGG	GGCCCAGACCCGACCCTTGCCGG	....*.....*.*..*....	4	0.0528552	0.0854701	Chr06	11666246	11666268	-	intergenic:PAC4GC:7290391-PAC4GC:7290265
21forw	GGCCAAGACCTGCCCTTTGCTGG	GGCCCAGACCCGACCCTTGCCGG	....*.....*.*..*....	4	0.0528552	0.0854701	Chr03	1847697	1847719	+	intergenic:PAC4GC:7276064-PAC4GC:7276875
21forw	GGCCAAGACCTGCCCTTTGCTGG	GGCCCAGACCCGACCCTTGCTGG	....*.....*.*..*....	4	0.0528552	0.0854701	Chr03	17830879	17830901	-	intergenic:PAC4GC:7278217-PAC4GC:7277473
21forw	GGCCAAGACCTGCCCTTTGCTGG	GGCCCAGACCCGACCCTTGCTGG	....*.....*.*..*....	4	0.0528552	0.0854701	Chr03	292746	292768	-	intron:PAC4GC:7275935
21forw	GGCCAAGACCTGCCCTTTGCTGG	GGCCCAGACCCGACCCTTGCCGG	....*.....*.*..*....	4	0.0528552	0.0854701	scaffold_235	125085	125107	+	intron:PAC4GC:7271008
21forw	GGCCAAGACCTGCCCTTTGCTGG	GGCCCAGACCCGACCCTTGCCGG	....*.....*.*..*....	4	0.0528552	0.0854701	scaffold_52	570950	570972	+	intergenic:PAC4GC:7301184-Gap
21forw	GGCCAAGACCTGCCCTTTGCTGG	GGCCCAGACCCGACCCTTGCCGG	....*.....*.*..*....	4	0.0528552	0.0854701	scaffold_24	208410	208432	+	intergenic:PAC4GC:7279117-PAC4GC:7279124
21forw	GGCCAAGACCTGCCCTTTGCTGG	GGCCCAGACCCGACCCTTGCTGG	....*.....*.*..*....	4	0.0528552	0.0854701	Chr01	59295124	59295146	+	intergenic:PAC4GC:7282450-PAC4GC:7285159
21forw	GGCCAAGACCTGCCCTTTGCTGG	GGCCCAGACCCGACCCTTGCCGG	....*.....*.*..*....	4	0.0528552	0.0854701	scaffold_50	667908	667930	+	intergenic:PAC4GC:7289416-PAC4GC:7289395
21forw	GGCCAAGACCTGCCCTTTGCTGG	GGCCCAGACCCGACCCTTGCCGG	....*.....*.*..*....	4	0.0528552	0.0854701	Chr07	112981150	112981172	+	intergenic:PAC4GC:7299274-PAC4GC:7300665
21forw	GGCCAAGACCTGCCCTTTGCTGG	GGCCCAGACCCGACCCTTGCTGG	....*.....*.*..*....	4	0.0528552	0.0854701	Chr01	38441335	38441357	+	intergenic:PAC4GC:7283363-PAC4GC:7283220
21forw	GGCCAAGACCTGCCCTTTGCTGG	GGCCCAGACCCGACCCTTGCTGG	....*.....*.*..*....	4	0.0528552	0.0854701	Chr07	15667619	15667641	-	intergenic:PAC4GC:7299747-PAC4GC:7299311
21forw	GGCCAAGACCTGCCCTTTGCTGG	GGCCCAGACCCGACCCTTGCCGG	....*.....*.*..*....	4	0.0528552	0.0854701	Chr10	32823456	32823478	+	intergenic:PAC4GC:7274304-PAC4GC:7274533
21forw	GGCCAAGACCTGCCCTTTGCTGG	GGCCCAGACCCGACCCTTGCCGG	....*.....*.*..*....	4	0.0528552	0.0854701	Chr04	6887031	6887053	+	intergenic:PAC4GC:7288440-PAC4GC:7287718
21forw	GGCCAAGACCTGCCCTTTGCTGG	GGCCCAGACCCGACCCTTGCTGG	....*.....*.*..*....	4	0.0528552	0.0854701	Chr01	14230673	14230695	+	intergenic:PAC4GC:7285714-PAC4GC:7283537
21forw	GGCCAAGACCTGCCCTTTGCTGG	GGCCCAGACCCGACCCTTGCTGG	....*.....*.*..*....	4	0.0528552	0.0854701	Chr03	125882049	125882071	+	intron:PAC4GC:7278326
21forw	GGCCAAGACCTGCCCTTTGCTGG	GGCCCAGACCCGACCCTTGCCGG	....*.....*.*..*....	4	0.0528552	0.0854701	Chr06	123165658	123165680	+	intron:PAC4GC:7289974
21forw	GGCCAAGACCTGCCCTTTGCTGG	GGCCCAGACCCGACCCTTGCCGG	....*.....*.*..*....	4	0.0528552	0.0854701	Chr01	58721063	58721085	+	intergenic:PAC4GC:7284644-PAC4GC:7284774
21forw	GGCCAAGACCTGCCCTTTGCTGG	GGCCCAGACCCGACCCTTGCCGG	....*.....*.*..*....	4	0.0528552	0.0854701	scaffold_384	85620	85642	+	intergenic:PAC4GC:7279399-PAC4GC:7279398
21forw	GGCCAAGACCTGCCCTTTGCTGG	GGCCCAGACCCGACCCTTGCCGG	....*.....*.*..*....	4	0.0528552	0.0854701	Chr01	138053249	138053271	+	intron:PAC4GC:7286095
21forw	GGCCAAGACCTGCCCTTTGCTGG	GGCCCAGACCCGACCCTTGCCGG	....*.....*.*..*....	4	0.0528552	0.0854701	Chr03	105636338	105636360	+	intergenic:PAC4GC:7278207-PAC4GC:7277944
21forw	GGCCAAGACCTGCCCTTTGCTGG	GGCCCAGACCCGACCCTTGCCGG	....*.....*.*..*....	4	0.0528552	0.0854701	scaffold_220	109987	110009	-	intron:PAC4GC:7298113
21forw	GGCCAAGACCTGCCCTTTGCTGG	GGCCCAGACCCGACCCTTGCCGG	....*.....*.*..*....	4	0.0528552	0.0854701	Chr07	16170015	16170037	-	intergenic:PAC4GC:7299098-PAC4GC:7300402
21forw	GGCCAAGACCTGCCCTTTGCTGG	GGCCCAGACCCGACCCTTGCCGG	....*.....*.*..*....	4	0.0528552	0.0854701	scaffold_113	1061877	1061899	-	intron:PAC4GC:7270378
21forw	GGCCAAGACCTGCCCTTTGCTGG	GGCCCAGACCCGACCCTTGCCGG	....*.....*.*..*....	4	0.0528552	0.0854701	Chr01	191534829	191534851	+	intergenic:PAC4GC:7284698-PAC4GC:7285170
21forw	GGCCAAGACCTGCCCTTTGCTGG	GGCCCAGACCCGACCCTTGCCGG	....*.....*.*..*....	4	0.0528552	0.0854701	Chr03	8102953	8102975	-	intergenic:PAC4GC:7276521-PAC4GC:7275978
21forw	GGCCAAGACCTGCCCTTTGCTGG	GGCCCAGACCCGACCCTTGCCGG	....*.....*.*..*....	4	0.0528552	0.0854701	Chr01	7594127	7594149	-	intergenic:PAC4GC:7286102-PAC4GC:7285743
21forw	GGCCAAGACCTGCCCTTTGCTGG	GGCCCAGACCCGACCCTTGCTGG	....*.....*.*..*....	4	0.0528552	0.0854701	Chr02	163611560	163611582	-	intergenic:PAC4GC:7293879-PAC4GC:7292984
21forw	GGCCAAGACCTGCCCTTTGCTGG	GGCCCAGACCCGACCCTTGCCGG	....*.....*.*..*....	4	0.0528552	0.0854701	Chr05	96781695	96781717	+	intron:PAC4GC:7273589
21forw	GGCCAAGACCTGCCCTTTGCTGG	GGCCCAGACCCGACCCTTGCCGG	....*.....*.*..*....	4	0.0528552	0.0854701	Chr08	1317225	1317247	+	intergenic:PAC4GC:7281025-PAC4GC:7280093
21forw	GGCCAAGACCTGCCCTTTGCTGG	GGCCCAGACCCGACCCTTGCCGG	....*.....*.*..*....	4	0.0528552	0.0854701	Chr04	12138411	12138433	-	intergenic:PAC4GC:7289135-PAC4GC:7288466
21forw	GGCCAAGACCTGCCCTTTGCTGG	GGCCCAGACCCGACCCTTGCCGG	....*.....*.*..*....	4	0.0528552	0.0854701	Chr03	125869800	125869822	+	intron:PAC4GC:7278326
21forw	GGCCAAGACCTGCCCTTTGCTGG	GGCCCAGACCCGACCCTTGCCGG	....*.....*.*..*....	4	0.0528552	0.0854701	Chr10	32274401	32274423	+	intergenic:PAC4GC:7274181-PAC4GC:7274922
21forw	GGCCAAGACCTGCCCTTTGCTGG	GGCCCAGACCCGACCCTTGCCGG	....*.....*.*..*....	4	0.0528552	0.0854701	Chr07	117108958	117108980	-	intergenic:PAC4GC:7300548-PAC4GC:7299005
21forw	GGCCAAGACCTGCCCTTTGCTGG	GGCCCAGACCCGACCCTTGCCGG	....*.....*.*..*....	4	0.0528552	0.0854701	Chr10	21158106	21158128	+	intergenic:PAC4GC:7275122-PAC4GC:7275099
21forw	GGCCAAGACCTGCCCTTTGCTGG	GGCCCAGACCCGACCCTTGCCGG	....*.....*.*..*....	4	0.0528552	0.0854701	Chr01	118780992	118781014	-	intergenic:PAC4GC:7285072-PAC4GC:7284670
21forw	GGCCAAGACCTGCCCTTTGCTGG	GGCCCAGACCCGACCCTTGCTGG	....*.....*.*..*....	4	0.0528552	0.0854701	scaffold_133	61637	61659	+	intron:PAC4GC:7291731
21forw	GGCCAAGACCTGCCCTTTGCTGG	GGCCCAGACCCGACCCTTGCCGG	....*.....*.*..*....	4	0.0528552	0.0854701	Chr09	4277942	4277964	-	intergenic:PAC4GC:7296489-PAC4GC:7297453
21forw	GGCCAAGACCTGCCCTTTGCTGG	GGCCCAGACCCGACCCTTGCCGG	....*.....*.*..*....	4	0.0528552	0.0854701	Chr05	9698549	9698571	+	intergenic:PAC4GC:7273696-PAC4GC:7272495
21forw	GGCCAAGACCTGCCCTTTGCTGG	GGCCCAGACCCGACCCTTGCCGG	....*.....*.*..*....	4	0.0528552	0.0854701	Chr09	43913251	43913273	+	intergenic:PAC4GC:7297070-PAC4GC:7297099
21forw	GGCCAAGACCTGCCCTTTGCTGG	GGCCCAGACCCGACCCTTGCCGG	....*.....*.*..*....	4	0.0528552	0.0854701	Chr06	80914423	80914445	+	intergenic:PAC4GC:7291334-PAC4GC:7290139
21forw	GGCCAAGACCTGCCCTTTGCTGG	GGCCCAGACCCGACCCTTGCCGG	....*.....*.*..*....	4	0.0528552	0.0854701	Chr05	137450777	137450799	+	intergenic:PAC4GC:7271398-PAC4GC:7272363
21forw	GGCCAAGACCTGCCCTTTGCTGG	GGCCCAGACCCGACCCTTGCCGG	....*.....*.*..*....	4	0.0528552	0.0854701	Chr08	1371101	1371123	+	intergenic:PAC4GC:7279984-PAC4GC:7280349
21forw	GGCCAAGACCTGCCCTTTGCTGG	GGCCCAGACCCGACCCTTGCCGG	....*.....*.*..*....	4	0.0528552	0.0854701	Chr03	103934243	103934265	-	intergenic:PAC4GC:7277036-PAC4GC:7277272
21forw	GGCCAAGACCTGCCCTTTGCTGG	GGCCCAGACCCGACCCTTGCCGG	....*.....*.*..*....	4	0.0528552	0.0854701	scaffold_277	193109	193131	+	intergenic:PAC4GC:7289469-PAC4GC:7289461
21forw	GGCCAAGACCTGCCCTTTGCTGG	GGCCCAGACCCGACCCTTGCCGG	....*.....*.*..*....	4	0.0528552	0.0854701	Chr02	10809656	10809678	+	intergenic:PAC4GC:7294946-PAC4GC:7293361
21forw	GGCCAAGACCTGCCCTTTGCTGG	GGCCCAGACCCGACCCTTGCCGG	....*.....*.*..*....	4	0.0528552	0.0854701	Chr01	5578578	5578600	-	intergenic:PAC4GC:7283130-PAC4GC:7284703
21forw	GGCCAAGACCTGCCCTTTGCTGG	GGCCCAGACCCGACCCTTGCCGG	....*.....*.*..*....	4	0.0528552	0.0854701	Chr01	20320782	20320804	+	intergenic:PAC4GC:7284005-PAC4GC:7283122
21forw	GGCCAAGACCTGCCCTTTGCTGG	GGCCCAGACCCGACCCTTGCCGG	....*.....*.*..*....	4	0.0528552	0.0854701	Chr02	45095193	45095215	-	intergenic:PAC4GC:7294783-PAC4GC:7293312
21forw	GGCCAAGACCTGCCCTTTGCTGG	GGCCCAGACCCGACCCTTGCCGG	....*.....*.*..*....	4	0.0528552	0.0854701	Chr04	63469441	63469463	-	intergenic:PAC4GC:7287309-PAC4GC:7287137
21forw	GGCCAAGACCTGCCCTTTGCTGG	GGCCCAGACCCGACCCTTGCCGG	....*.....*.*..*....	4	0.0528552	0.0854701	Chr02	158774749	158774771	-	exon:PAC4GC:7292725
21forw	GGCCAAGACCTGCCCTTTGCTGG	GGCCCAGACCCGACCCTTGCCGG	....*.....*.*..*....	4	0.0528552	0.0854701	Chr05	145921685	145921707	+	intron:PAC4GC:7272919
21forw	GGCCAAGACCTGCCCTTTGCTGG	GGCCCAGACCCGACCCTTGCTGG	....*.....*.*..*....	4	0.0528552	0.0854701	Chr08	114490864	114490886	-	intergenic:PAC4GC:7279503-PAC4GC:7280082
21forw	GGCCAAGACCTGCCCTTTGCTGG	GGCCCAGACCCGACCCTTGCCGG	....*.....*.*..*....	4	0.0528552	0.0854701	Chr04	43623790	43623812	+	intergenic:PAC4GC:7286492-PAC4GC:7286542
21forw	GGCCAAGACCTGCCCTTTGCTGG	GGCCCAGACCCGACCCTTGCTGG	....*.....*.*..*....	4	0.0528552	0.0854701	Chr07	11096004	11096026	-	intergenic:PAC4GC:7300423-PAC4GC:7299948
21forw	GGCCAAGACCTGCCCTTTGCTGG	GGCCCAGACCCGACCCTTGCCGG	....*.....*.*..*....	4	0.0528552	0.0854701	scaffold_251	53753	53775	-	intergenic:PAC4GC:7301205-PAC4GC:7301202
21forw	GGCCAAGACCTGCCCTTTGCTGG	GGCCCAGACCCGACCCTTGCCGG	....*.....*.*..*....	4	0.0528552	0.0854701	Chr05	3560685	3560707	+	intergenic:PAC4GC:7272574-PAC4GC:7273694
21forw	GGCCAAGACCTGCCCTTTGCTGG	GGCCCAGACCCGACCCTTGCCGG	....*.....*.*..*....	4	0.0528552	0.0854701	Chr10	39426968	39426990	-	intergenic:PAC4GC:7274672-PAC4GC:7274874
21forw	GGCCAAGACCTGCCCTTTGCTGG	GGCCCAGACCCGACCCTTGCCGG	....*.....*.*..*....	4	0.0528552	0.0854701	Chr07	16328959	16328981	-	intron:PAC4GC:7300402
21forw	GGCCAAGACCTGCCCTTTGCTGG	GGCCCAGACCCGACCCTTGCCGG	....*.....*.*..*....	4	0.0528552	0.0854701	Chr04	5169961	5169983	-	intergenic:PAC4GC:7288734-PAC4GC:7288574
21forw	GGCCAAGACCTGCCCTTTGCTGG	GGCCCAGACCCGACCCTTGCAGG	....*.....*.*..*....	4	0.0528552	0.0854701	Chr02	158925274	158925296	-	intron:PAC4GC:7294041
21forw	GGCCAAGACCTGCCCTTTGCTGG	GGCCCAGACCCGACCCTTGCCGG	....*.....*.*..*....	4	0.0528552	0.0854701	Chr02	35116619	35116641	-	intron:PAC4GC:7294627
21forw	GGCCAAGACCTGCCCTTTGCTGG	GGCCCAGACCCGACCCTTGCCGG	....*.....*.*..*....	4	0.0528552	0.0854701	Chr02	123141099	123141121	+	intergenic:PAC4GC:7295062-PAC4GC:7292814
21forw	GGCCAAGACCTGCCCTTTGCTGG	GGCCCAGACCCGACCCTTGCTGG	....*.....*.*..*....	4	0.0528552	0.0854701	Chr03	121438864	121438886	-	intergenic:PAC4GC:7276761-PAC4GC:7276795
21forw	GGCCAAGACCTGCCCTTTGCTGG	GGCCCAGACCCGACCCTTGCCGG	....*.....*.*..*....	4	0.0528552	0.0854701	Chr08	76360650	76360672	+	intergenic:PAC4GC:7281297-PAC4GC:7281803
21forw	GGCCAAGACCTGCCCTTTGCTGG	GGCCCAGACCCGACCCTTGCTGG	....*.....*.*..*....	4	0.0528552	0.0854701	Chr09	70350869	70350891	-	intron:PAC4GC:7297635
21forw	GGCCAAGACCTGCCCTTTGCTGG	GGCCCAGACCCGACCCTTGCCGG	....*.....*.*..*....	4	0.0528552	0.0854701	Chr08	2543763	2543785	+	intergenic:PAC4GC:7280199-PAC4GC:7279686
21forw	GGCCAAGACCTGCCCTTTGCTGG	GGCCCAGACCCGACCCTTGCCGG	....*.....*.*..*....	4	0.0528552	0.0854701	scaffold_33	977318	977340	+	intergenic:PAC4GC:7286326-PAC4GC:7286314
21forw	GGCCAAGACCTGCCCTTTGCTGG	GGCCCAGACCCGACCCTTGCCGG	....*.....*.*..*....	4	0.0528552	0.0854701	Chr07	103338019	103338041	-	intergenic:PAC4GC:7300777-PAC4GC:7300298
21forw	GGCCAAGACCTGCCCTTTGCTGG	GGCCCAGACCCGACCCTTGCTGG	....*.....*.*..*....	4	0.0528552	0.0854701	Chr07	16193360	16193382	+	intergenic:PAC4GC:7299098-PAC4GC:7300402
21forw	GGCCAAGACCTGCCCTTTGCTGG	GGCCCAGACCCGACCCTTGCCGG	....*.....*.*..*....	4	0.0528552	0.0854701	Chr06	70917835	70917857	+	intergenic:PAC4GC:7290461-PAC4GC:7289902
21forw	GGCCAAGACCTGCCCTTTGCTGG	GGCCCAGACCCGACCCTTGCCGG	....*.....*.*..*....	4	0.0528552	0.0854701	Chr03	62865957	62865979	-	intergenic:PAC4GC:7276722-PAC4GC:7277908
21forw	GGCCAAGACCTGCCCTTTGCTGG	GGCCCAGACCCGACCCTTGCCGG	....*.....*.*..*....	4	0.0528552	0.0854701	Chr03	998283	998305	-	intergenic:PAC4GC:7277071-PAC4GC:7276047
21forw	GGCCAAGACCTGCCCTTTGCTGG	GGCCCAGACCCGACCCTTGCCGG	....*.....*.*..*....	4	0.0528552	0.0854701	Chr06	126549248	126549270	+	intergenic:PAC4GC:7289798-PAC4GC:7289882
21forw	GGCCAAGACCTGCCCTTTGCTGG	GGCCCAGACCCGACCCTTGCCGG	....*.....*.*..*....	4	0.0528552	0.0854701	Chr05	10143730	10143752	+	intergenic:PAC4GC:7273451-PAC4GC:7272721
21forw	GGCCAAGACCTGCCCTTTGCTGG	GGCCCAGACCCGACCCTTGCAGG	....*.....*.*..*....	4	0.0528552	0.0854701	Chr05	17591934	17591956	-	intergenic:PAC4GC:7272107-PAC4GC:7272002
21forw	GGCCAAGACCTGCCCTTTGCTGG	GGCCCAGACCCGACCCTTGCCGG	....*.....*.*..*....	4	0.0528552	0.0854701	Chr02	76303549	76303571	+	intergenic:PAC4GC:7292263-PAC4GC:7291964
21forw	GGCCAAGACCTGCCCTTTGCTGG	GGCCCAGACCCGACCCTTGCCGG	....*.....*.*..*....	4	0.0528552	0.0854701	Chr05	8654189	8654211	-	intergenic:PAC4GC:7271378-PAC4GC:7271956
21forw	GGCCAAGACCTGCCCTTTGCTGG	GGCCCAGACCCGACCCTTGCCGG	....*.....*.*..*....	4	0.0528552	0.0854701	Chr01	6323669	6323691	-	intron:PAC4GC:7284051
21forw	GGCCAAGACCTGCCCTTTGCTGG	GGCCCAGACCCGACCCTTGCCGG	....*.....*.*..*....	4	0.0528552	0.0854701	Chr10	6909183	6909205	+	intergenic:PAC4GC:7275142-PAC4GC:7274938
21forw	GGCCAAGACCTGCCCTTTGCTGG	GGCCCAGACCCGACCCTTGCCGG	....*.....*.*..*....	4	0.0528552	0.0854701	scaffold_203	410333	410355	+	intergenic:PAC4GC:7278948-PAC4GC:7278946
21forw	GGCCAAGACCTGCCCTTTGCTGG	GGCCCAGACCCGACCCTTGCCGG	....*.....*.*..*....	4	0.0528552	0.0854701	Chr02	131806545	131806567	-	intron:PAC4GC:7292630
21forw	GGCCAAGACCTGCCCTTTGCTGG	GGCCCAGACCCGACCCTTGCCGG	....*.....*.*..*....	4	0.0528552	0.0854701	Chr03	40113324	40113346	+	intergenic:PAC4GC:7277996-PAC4GC:7277352
21forw	GGCCAAGACCTGCCCTTTGCTGG	GGCCCAGACCCGACCCTTGCCGG	....*.....*.*..*....	4	0.0528552	0.0854701	scaffold_444	7614	7636	-	intergenic:Gap-PAC4GC:7273990
21forw	GGCCAAGACCTGCCCTTTGCTGG	GGCCCAGACCCGACCCTTGCTGG	....*.....*.*..*....	4	0.0528552	0.0854701	Chr09	60003311	60003333	+	intergenic:PAC4GC:7297042-PAC4GC:7295768
21forw	GGCCAAGACCTGCCCTTTGCTGG	GGCCCAGACCCGACCCTTGCTGG	....*.....*.*..*....	4	0.0528552	0.0854701	Chr08	15016293	15016315	-	intergenic:PAC4GC:7280541-PAC4GC:7281688
21forw	GGCCAAGACCTGCCCTTTGCTGG	GGCCCAGACCCGACCCTTGCCGG	....*.....*.*..*....	4	0.0528552	0.0854701	Chr09	9975787	9975809	+	intergenic:PAC4GC:7297269-PAC4GC:7296380
21forw	GGCCAAGACCTGCCCTTTGCTGG	GGCCCAGACCCGACCCTTGCCGG	....*.....*.*..*....	4	0.0528552	0.0854701	scaffold_241	34090	34112	-	intergenic:PAC4GC:7278622-PAC4GC:7278620
21forw	GGCCAAGACCTGCCCTTTGCTGG	GGCCCAGACCCGACCCTTGCCGG	....*.....*.*..*....	4	0.0528552	0.0854701	Chr05	138989964	138989986	-	intergenic:PAC4GC:7273622-PAC4GC:7272442
21forw	GGCCAAGACCTGCCCTTTGCTGG	GGCCCAGACCCGACCCTTGCCGG	....*.....*.*..*....	4	0.0528552	0.0854701	Chr07	7812544	7812566	+	intron:PAC4GC:7299530
21forw	GGCCAAGACCTGCCCTTTGCTGG	GGCCCAGACCCGACCCTTGCCGG	....*.....*.*..*....	4	0.0528552	0.0854701	Chr08	110160488	110160510	-	intron:PAC4GC:7281617
21forw	GGCCAAGACCTGCCCTTTGCTGG	GGCCCAGACCCGACCCTTGCCGG	....*.....*.*..*....	4	0.0528552	0.0854701	Chr02	168507815	168507837	+	intron:PAC4GC:7293404
21forw	GGCCAAGACCTGCCCTTTGCTGG	GGCCCAGACCCGACCCTTGCCGG	....*.....*.*..*....	4	0.0528552	0.0854701	Chr04	20691514	20691536	+	intergenic:PAC4GC:7287341-PAC4GC:7287842
21forw	GGCCAAGACCTGCCCTTTGCTGG	GGCCCAGACCTGACCCTTTCCGG	....*.......*..*..*.	4	0.0315178	0.0854701	Chr06	124518614	124518636	+	intron:PAC4GC:7289948
21forw	GGCCAAGACCTGCCCTTTGCTGG	GGCCCAGACCCGACCCTTGCCGG	....*.....*.*..*....	4	0.0528552	0.0854701	Chr03	4396160	4396182	+	intergenic:PAC4GC:7275721-PAC4GC:7277098
21forw	GGCCAAGACCTGCCCTTTGCTGG	GGCCCAGACCCGACCCTTGCCGG	....*.....*.*..*....	4	0.0528552	0.0854701	Chr01	186376356	186376378	+	intergenic:PAC4GC:7285361-PAC4GC:7284873
21forw	GGCCAAGACCTGCCCTTTGCTGG	GGCCCAGACCCGACCCTTGCCGG	....*.....*.*..*....	4	0.0528552	0.0854701	scaffold_19	1235047	1235069	-	intergenic:PAC4GC:7295230-PAC4GC:7295223
21forw	GGCCAAGACCTGCCCTTTGCTGG	GGCCCAGACCCGACCCTTGCCGG	....*.....*.*..*....	4	0.0528552	0.0854701	Chr10	15401589	15401611	-	intergenic:PAC4GC:7274454-PAC4GC:7275016
21forw	GGCCAAGACCTGCCCTTTGCTGG	GGCCCAGACCCGACCCTTGCCGG	....*.....*.*..*....	4	0.0528552	0.0854701	Chr06	93798997	93799019	-	intergenic:PAC4GC:7290805-PAC4GC:7291341
21forw	GGCCAAGACCTGCCCTTTGCTGG	GGCCCAGACCCGACCCTTGCCGG	....*.....*.*..*....	4	0.0528552	0.0854701	Chr07	10509255	10509277	+	intergenic:PAC4GC:7298989-PAC4GC:7298876
21forw	GGCCAAGACCTGCCCTTTGCTGG	GGCCCAGACCCGACCCTTGCCGG	....*.....*.*..*....	4	0.0528552	0.0854701	Chr01	188601717	188601739	+	intron:PAC4GC:7283307
21forw	GGCCAAGACCTGCCCTTTGCTGG	GGCCCAGACCCGACCCTTGCCGG	....*.....*.*..*....	4	0.0528552	0.0854701	Chr08	51803335	51803357	+	intergenic:PAC4GC:7282253-PAC4GC:7281468
21forw	GGCCAAGACCTGCCCTTTGCTGG	GGCCCAGACCCGACCCTTGCCGG	....*.....*.*..*....	4	0.0528552	0.0854701	Chr04	5183496	5183518	-	intergenic:PAC4GC:7288574-PAC4GC:7287986
21forw	GGCCAAGACCTGCCCTTTGCTGG	GGCCCAGACCCGACCCTTGCAGG	....*.....*.*..*....	4	0.0528552	0.0854701	Chr09	59655442	59655464	+	intergenic:PAC4GC:7295809-PAC4GC:7297061
21forw	GGCCAAGACCTGCCCTTTGCTGG	GGCCCAGACCCGACCCTTGCCGG	....*.....*.*..*....	4	0.0528552	0.0854701	Chr04	124036698	124036720	+	intergenic:PAC4GC:7288132-PAC4GC:7286484
21forw	GGCCAAGACCTGCCCTTTGCTGG	GGCCCAGACCCGACCCTTGCTGG	....*.....*.*..*....	4	0.0528552	0.0854701	Chr02	94288775	94288797	-	intron:PAC4GC:7292723
21forw	GGCCAAGACCTGCCCTTTGCTGG	GGCCCAGACCCGACCCTTGCTGG	....*.....*.*..*....	4	0.0528552	0.0854701	Chr05	88222845	88222867	+	intron:PAC4GC:7273209
21forw	GGCCAAGACCTGCCCTTTGCTGG	GGCCCAGACCCGACCCTTGCCGG	....*.....*.*..*....	4	0.0528552	0.0854701	scaffold_16	895200	895222	+	intergenic:PAC4GC:7286200-PAC4GC:7286199
21forw	GGCCAAGACCTGCCCTTTGCTGG	GGCCCAGACCCGACCCTTGCCGG	....*.....*.*..*....	4	0.0528552	0.0854701	Chr07	60324141	60324163	+	intergenic:PAC4GC:7300348-PAC4GC:7299314
21forw	GGCCAAGACCTGCCCTTTGCTGG	GGCCCAGACCCGACCCTTGCCGG	....*.....*.*..*....	4	0.0528552	0.0854701	scaffold_319	76564	76586	-	intergenic:PAC4GC:7275362-PAC4GC:7275363
21forw	GGCCAAGACCTGCCCTTTGCTGG	GGCCCAGACCCGACCCTTGCCGG	....*.....*.*..*....	4	0.0528552	0.0854701	Chr08	10910498	10910520	-	intergenic:PAC4GC:7280221-PAC4GC:7281329
21forw	GGCCAAGACCTGCCCTTTGCTGG	GGCCCAGACCCGACCCTTGCTGG	....*.....*.*..*....	4	0.0528552	0.0854701	Chr10	2996298	2996320	+	intergenic:PAC4GC:7274888-PAC4GC:7274168
21forw	GGCCAAGACCTGCCCTTTGCTGG	GGCCCAGACCCGACCCTTGCCGG	....*.....*.*..*....	4	0.0528552	0.0854701	Chr03	855963	855985	+	intergenic:PAC4GC:7275834-PAC4GC:7277071
21forw	GGCCAAGACCTGCCCTTTGCTGG	GGCCCAGACCCGACCCTTGCGGG	....*.....*.*..*....	4	0.0528552	0.0854701	Chr01	14138038	14138060	+	intergenic:PAC4GC:7282790-PAC4GC:7285714
21forw	GGCCAAGACCTGCCCTTTGCTGG	GGCCCAGACCCGACCCTTGCAGG	....*.....*.*..*....	4	0.0528552	0.0854701	Chr09	2988786	2988808	-	intergenic:PAC4GC:7296098-PAC4GC:7295752
21forw	GGCCAAGACCTGCCCTTTGCTGG	GGCCCAGACCCGACCCTTGCCGG	....*.....*.*..*....	4	0.0528552	0.0854701	Chr07	76412160	76412182	+	intergenic:PAC4GC:7300693-PAC4GC:7299819
21forw	GGCCAAGACCTGCCCTTTGCTGG	GGCCCAGACCCGACCCTTGCCGG	....*.....*.*..*....	4	0.0528552	0.0854701	Chr05	6696950	6696972	+	intergenic:PAC4GC:7272370-PAC4GC:7273688
21forw	GGCCAAGACCTGCCCTTTGCTGG	GGCCCAGACCCGACCCTTGCTGG	....*.....*.*..*....	4	0.0528552	0.0854701	Chr01	192629144	192629166	-	intergenic:PAC4GC:7285969-PAC4GC:7284592
21forw	GGCCAAGACCTGCCCTTTGCTGG	GGCCCAGACCCGACCCTTGCAGG	....*.....*.*..*....	4	0.0528552	0.0854701	Chr04	56418321	56418343	-	intergenic:PAC4GC:7286609-PAC4GC:7288890
21forw	GGCCAAGACCTGCCCTTTGCTGG	GGCCCAGACCCGACCCTTGCTGG	....*.....*.*..*....	4	0.0528552	0.0854701	Chr01	40339554	40339576	+	intergenic:PAC4GC:7284381-PAC4GC:7284245
21forw	GGCCAAGACCTGCCCTTTGCTGG	GGCCCAGACCCGACCCTTGCTGG	....*.....*.*..*....	4	0.0528552	0.0854701	Chr10	39635458	39635480	-	intergenic:PAC4GC:7274982-PAC4GC:7274724
21forw	GGCCAAGACCTGCCCTTTGCTGG	GGCCCAGACCCGACCCTTGCAGG	....*.....*.*..*....	4	0.0528552	0.0854701	Chr02	145072310	145072332	-	intergenic:PAC4GC:7292082-PAC4GC:7294628
21forw	GGCCAAGACCTGCCCTTTGCTGG	GGCCCAGACCCGACCCTTGCTGG	....*.....*.*..*....	4	0.0528552	0.0854701	Chr08	115569463	115569485	+	intergenic:PAC4GC:7281349-PAC4GC:7279817
21forw	GGCCAAGACCTGCCCTTTGCTGG	GGCCCAGACCCGACCCTTGCCGG	....*.....*.*..*....	4	0.0528552	0.0854701	Chr10	38026466	38026488	+	intergenic:PAC4GC:7274273-PAC4GC:7275151
21forw	GGCCAAGACCTGCCCTTTGCTGG	GGCCCAGACCCGACCCTTGCCGG	....*.....*.*..*....	4	0.0528552	0.0854701	Chr10	1922348	1922370	-	intron:PAC4GC:7274791
21forw	GGCCAAGACCTGCCCTTTGCTGG	GGCCCAGACCCGACCCTTGCTGG	....*.....*.*..*....	4	0.0528552	0.0854701	Chr05	124861802	124861824	+	intergenic:PAC4GC:7272731-PAC4GC:7272523
21forw	GGCCAAGACCTGCCCTTTGCTGG	GGCCCAGACCCGACCCTTGCTGG	....*.....*.*..*....	4	0.0528552	0.0854701	scaffold_14	373973	373995	-	intergenic:PAC4GC:7297921-PAC4GC:7297926
21forw	GGCCAAGACCTGCCCTTTGCTGG	GGCCCAGACCCGACCCTTGCCGG	....*.....*.*..*....	4	0.0528552	0.0854701	scaffold_39	807731	807753	-	intron:PAC4GC:7273963
21forw	GGCCAAGACCTGCCCTTTGCTGG	GGCCCAGACCCGACCCTTGCCGG	....*.....*.*..*....	4	0.0528552	0.0854701	Chr05	14721275	14721297	-	intergenic:PAC4GC:7273145-PAC4GC:7272957
21forw	GGCCAAGACCTGCCCTTTGCTGG	GGCCCAGACCCGACCCTTGCAGG	....*.....*.*..*....	4	0.0528552	0.0854701	Chr05	24545739	24545761	-	intron:PAC4GC:7272305
21forw	GGCCAAGACCTGCCCTTTGCTGG	GGCCCAGACCCGACCCTTGCGGG	....*.....*.*..*....	4	0.0528552	0.0854701	scaffold_85	257866	257888	-	intron:PAC4GC:7270420
21forw	GGCCAAGACCTGCCCTTTGCTGG	GGCCCAGACCCGACCCTTGCTGG	....*.....*.*..*....	4	0.0528552	0.0854701	Chr06	131673078	131673100	+	intergenic:PAC4GC:7291520-PAC4GC:7290188
21forw	GGCCAAGACCTGCCCTTTGCTGG	GGCCCAGACCCGACCCTTGCTGG	....*.....*.*..*....	4	0.0528552	0.0854701	Chr02	50152654	50152676	-	intron:PAC4GC:7292952
21forw	GGCCAAGACCTGCCCTTTGCTGG	GGCCCAGACCCGACCCTTGCCGG	....*.....*.*..*....	4	0.0528552	0.0854701	Chr01	95853234	95853256	+	intergenic:PAC4GC:7284692-PAC4GC:7285548
21forw	GGCCAAGACCTGCCCTTTGCTGG	GGCCCAGACCCGACCCTTGCTGG	....*.....*.*..*....	4	0.0528552	0.0854701	Chr01	8290503	8290525	-	intron:PAC4GC:7282756
21forw	GGCCAAGACCTGCCCTTTGCTGG	GGCCCAGACCCGACCCTTGCTGG	....*.....*.*..*....	4	0.0528552	0.0854701	Chr10	78483	78505	-	intergenic:PAC4GC:7274819-PAC4GC:7274078
21forw	GGCCAAGACCTGCCCTTTGCTGG	GGCCCAGACCCGACCCTTGCCGG	....*.....*.*..*....	4	0.0528552	0.0854701	Chr06	88072296	88072318	+	intergenic:PAC4GC:7290136-PAC4GC:7289774
21forw	GGCCAAGACCTGCCCTTTGCTGG	GGCCCAGACCCGACCCTTGCCGG	....*.....*.*..*....	4	0.0528552	0.0854701	Chr03	27542587	27542609	+	intergenic:PAC4GC:7275847-PAC4GC:7276490
21forw	GGCCAAGACCTGCCCTTTGCTGG	GGCCCAGACCCGACCCTTGCCGG	....*.....*.*..*....	4	0.0528552	0.0854701	scaffold_79	34734	34756	-	intergenic:PAC4GC:7273749-PAC4GC:7273737
21forw	GGCCAAGACCTGCCCTTTGCTGG	GGCCCAGACCCGACCCTTGCCGG	....*.....*.*..*....	4	0.0528552	0.0854701	Chr05	138836657	138836679	+	intergenic:PAC4GC:7272441-PAC4GC:7271766
21forw	GGCCAAGACCTGCCCTTTGCTGG	GGCCCAGACCCGACCCTTGCAGG	....*.....*.*..*....	4	0.0528552	0.0854701	Chr02	147481355	147481377	+	intergenic:PAC4GC:7291975-PAC4GC:7292515
21forw	GGCCAAGACCTGCCCTTTGCTGG	GGCCCAGACCCGACCCTTGCCGG	....*.....*.*..*....	4	0.0528552	0.0854701	Chr02	158172224	158172246	-	intergenic:PAC4GC:7292553-PAC4GC:7292212
21forw	GGCCAAGACCTGCCCTTTGCTGG	GGCCCAGACCCGACCCTTGCAGG	....*.....*.*..*....	4	0.0528552	0.0854701	Chr05	23148719	23148741	-	intergenic:PAC4GC:7271528-PAC4GC:7273537
21forw	GGCCAAGACCTGCCCTTTGCTGG	GGCCCAGACCCGACCCTTGCCGG	....*.....*.*..*....	4	0.0528552	0.0854701	Chr09	45399124	45399146	-	intergenic:PAC4GC:7295985-PAC4GC:7297459
21forw	GGCCAAGACCTGCCCTTTGCTGG	GGCCCAGACCCGACCCTTGCAGG	....*.....*.*..*....	4	0.0528552	0.0854701	Chr03	128803015	128803037	-	intergenic:PAC4GC:7275620-PAC4GC:7276169
21forw	GGCCAAGACCTGCCCTTTGCTGG	GGCCCAGACCCGACCCTTGCGGG	....*.....*.*..*....	4	0.0528552	0.0854701	Chr10	31791075	31791097	-	intergenic:PAC4GC:7274713-PAC4GC:7274466
21forw	GGCCAAGACCTGCCCTTTGCTGG	GGCCCAGACCCGACCCTTGCCGG	....*.....*.*..*....	4	0.0528552	0.0854701	Chr02	27031383	27031405	+	intergenic:PAC4GC:7293704-PAC4GC:7292928
21forw	GGCCAAGACCTGCCCTTTGCTGG	GGCCCAGACCCGACCCTTGCCGG	....*.....*.*..*....	4	0.0528552	0.0854701	Chr10	5792055	5792077	+	intergenic:PAC4GC:7274965-PAC4GC:7274992
21forw	GGCCAAGACCTGCCCTTTGCTGG	GGCCCAGACCCGACCCTTGCCGG	....*.....*.*..*....	4	0.0528552	0.0854701	Chr04	781349	781371	-	intergenic:PAC4GC:7288732-PAC4GC:7286670
21forw	GGCCAAGACCTGCCCTTTGCTGG	GGCCCAGACCCGACCCTTGCAGG	....*.....*.*..*....	4	0.0528552	0.0854701	Chr02	10110698	10110720	+	intron:PAC4GC:7294160
21forw	GGCCAAGACCTGCCCTTTGCTGG	GGCCCAGACCCGACCCTTGCCGG	....*.....*.*..*....	4	0.0528552	0.0854701	Chr04	131515319	131515341	+	intergenic:PAC4GC:7287594-PAC4GC:7287108
21forw	GGCCAAGACCTGCCCTTTGCTGG	GGCCCAGACCCGACCCTTGCCGG	....*.....*.*..*....	4	0.0528552	0.0854701	Chr07	42563806	42563828	-	intergenic:PAC4GC:7299577-PAC4GC:7299483
21forw	GGCCAAGACCTGCCCTTTGCTGG	GGCCCAGACCCGACCCTTGCCGG	....*.....*.*..*....	4	0.0528552	0.0854701	Chr06	83397690	83397712	+	intron:PAC4GC:7290519
21forw	GGCCAAGACCTGCCCTTTGCTGG	GGCCCAGACCCGACCCTTGCCGG	....*.....*.*..*....	4	0.0528552	0.0854701	scaffold_39	1070814	1070836	+	intergenic:PAC4GC:7273956-PAC4GC:7273973
21forw	GGCCAAGACCTGCCCTTTGCTGG	GGCCCAGACCCGACCCTTGCCGG	....*.....*.*..*....	4	0.0528552	0.0854701	Chr03	3817386	3817408	+	intergenic:PAC4GC:7277510-PAC4GC:7276342
21forw	GGCCAAGACCTGCCCTTTGCTGG	GGCCCAGACCCGACCCTTGCCGG	....*.....*.*..*....	4	0.0528552	0.0854701	Chr08	11521164	11521186	+	intergenic:PAC4GC:7281185-PAC4GC:7280060
21forw	GGCCAAGACCTGCCCTTTGCTGG	GGCCCAGACCCGACCCTTGCCGG	....*.....*.*..*....	4	0.0528552	0.0854701	Chr01	103064095	103064117	+	intron:PAC4GC:7285886
21forw	GGCCAAGACCTGCCCTTTGCTGG	GGCCCAGACCCGACCCTTGCCGG	....*.....*.*..*....	4	0.0528552	0.0854701	Chr08	104127711	104127733	-	intron:PAC4GC:7281800
21forw	GGCCAAGACCTGCCCTTTGCTGG	GGCCCAGACCCGACCCTTGCCGG	....*.....*.*..*....	4	0.0528552	0.0854701	Chr02	7292747	7292769	+	intergenic:PAC4GC:7292773-PAC4GC:7292377/PAC4GC:7293431
21forw	GGCCAAGACCTGCCCTTTGCTGG	GGCCCAGACCCGACCCTTGCCGG	....*.....*.*..*....	4	0.0528552	0.0854701	Chr09	8310334	8310356	+	intergenic:PAC4GC:7297385-PAC4GC:7296075
21forw	GGCCAAGACCTGCCCTTTGCTGG	GGCCCAGACCCGACCCTTGCTGG	....*.....*.*..*....	4	0.0528552	0.0854701	Chr03	4286671	4286693	-	intergenic:PAC4GC:7276342-PAC4GC:7275721
21forw	GGCCAAGACCTGCCCTTTGCTGG	GGCCCAGACCCGACCCTTGCCGG	....*.....*.*..*....	4	0.0528552	0.0854701	Chr05	20604614	20604636	+	intergenic:PAC4GC:7272652-PAC4GC:7272658
21forw	GGCCAAGACCTGCCCTTTGCTGG	GGCCCAGACCCGACCCTTGCTGG	....*.....*.*..*....	4	0.0528552	0.0854701	scaffold_69	864105	864127	+	intergenic:PAC4GC:7278719-Gap
21forw	GGCCAAGACCTGCCCTTTGCTGG	GGCCCAGACCCGACCCTTGCCGG	....*.....*.*..*....	4	0.0528552	0.0854701	Chr04	66746017	66746039	-	intron:PAC4GC:7287767
21forw	GGCCAAGACCTGCCCTTTGCTGG	GGCCCAGACCCGACCCTTGCCGG	....*.....*.*..*....	4	0.0528552	0.0854701	Chr08	22566624	22566646	+	intergenic:PAC4GC:7279759-PAC4GC:7281027
21forw	GGCCAAGACCTGCCCTTTGCTGG	GGCCCAGACCCGACCCTTGCCGG	....*.....*.*..*....	4	0.0528552	0.0854701	Chr10	37510779	37510801	+	intron:PAC4GC:7274658
21forw	GGCCAAGACCTGCCCTTTGCTGG	GGCCCAGACCCGACCCTTGCCGG	....*.....*.*..*....	4	0.0528552	0.0854701	Chr05	135344050	135344072	-	intergenic:PAC4GC:7271234-PAC4GC:7272633
21forw	GGCCAAGACCTGCCCTTTGCTGG	GGCCCAGACCCGACCCTTGCCGG	....*.....*.*..*....	4	0.0528552	0.0854701	Chr06	62860470	62860492	-	intergenic:PAC4GC:7290116-PAC4GC:7290704
21forw	GGCCAAGACCTGCCCTTTGCTGG	GGCCCAGACCCGACCCTTGCCGG	....*.....*.*..*....	4	0.0528552	0.0854701	Chr07	26997416	26997438	-	intergenic:PAC4GC:7300146-PAC4GC:7300590
21forw	GGCCAAGACCTGCCCTTTGCTGG	GGCCCAGACCCGACCCTTGCCGG	....*.....*.*..*....	4	0.0528552	0.0854701	Chr04	67274153	67274175	+	intergenic:PAC4GC:7286479-PAC4GC:7287662
21forw	GGCCAAGACCTGCCCTTTGCTGG	GGCCCAGACCCGACCCTTGCCGG	....*.....*.*..*....	4	0.0528552	0.0854701	Chr01	116421869	116421891	-	intergenic:PAC4GC:7283190-PAC4GC:7284419
21forw	GGCCAAGACCTGCCCTTTGCTGG	GGCCCAGACCCGACCCTTGCTGG	....*.....*.*..*....	4	0.0528552	0.0854701	Chr08	75760742	75760764	-	intergenic:PAC4GC:7279638-PAC4GC:7281370
21forw	GGCCAAGACCTGCCCTTTGCTGG	GGCCCAGACCCGACCCTTGCTGG	....*.....*.*..*....	4	0.0528552	0.0854701	Chr02	167549283	167549305	+	intergenic:PAC4GC:7293058-PAC4GC:7294240
21forw	GGCCAAGACCTGCCCTTTGCTGG	GGCCCAGACCCGACCCTTGCCGG	....*.....*.*..*....	4	0.0528552	0.0854701	Chr09	45349283	45349305	+	intergenic:PAC4GC:7295970-PAC4GC:7296129
21forw	GGCCAAGACCTGCCCTTTGCTGG	GGCCCAGACCCGACCCTTGCTGG	....*.....*.*..*....	4	0.0528552	0.0854701	scaffold_52	273238	273260	+	intergenic:PAC4GC:7301183-PAC4GC:7301181
21forw	GGCCAAGACCTGCCCTTTGCTGG	GGCCCAGACCCGACCCTTGCCGG	....*.....*.*..*....	4	0.0528552	0.0854701	Chr07	38026497	38026519	-	intergenic:PAC4GC:7300148-PAC4GC:7299046
21forw	GGCCAAGACCTGCCCTTTGCTGG	GGCCCAGACCCGACCCTTGCTGG	....*.....*.*..*....	4	0.0528552	0.0854701	Chr03	124969340	124969362	+	intergenic:PAC4GC:7275794-PAC4GC:7275501
21forw	GGCCAAGACCTGCCCTTTGCTGG	GGCCCAGACCCGACCCTTGCCGG	....*.....*.*..*....	4	0.0528552	0.0854701	Chr01	103089287	103089309	-	intergenic:PAC4GC:7284012-PAC4GC:7283113
21forw	GGCCAAGACCTGCCCTTTGCTGG	GGCCCAGACCTGACCCTTTCCGG	....*.......*..*..*.	4	0.0315178	0.0854701	Chr06	45340365	45340387	-	intergenic:PAC4GC:7289700-PAC4GC:7291358
21forw	GGCCAAGACCTGCCCTTTGCTGG	GGCCCAGACCCGACCCTTGCTGG	....*.....*.*..*....	4	0.0528552	0.0854701	Chr01	4110570	4110592	-	intergenic:PAC4GC:7285540-PAC4GC:7285583
21forw	GGCCAAGACCTGCCCTTTGCTGG	GGCCCAGACCCGACCCTTGCGGG	....*.....*.*..*....	4	0.0528552	0.0854701	Chr08	77016447	77016469	+	intergenic:PAC4GC:7282209-PAC4GC:7281373
21forw	GGCCAAGACCTGCCCTTTGCTGG	GGCCCAGACCCGACCCTTGCCGG	....*.....*.*..*....	4	0.0528552	0.0854701	Chr05	3458749	3458771	+	intergenic:PAC4GC:7272574-PAC4GC:7273694
21forw	GGCCAAGACCTGCCCTTTGCTGG	GGCCCAGACCCGACCCTTGCCGG	....*.....*.*..*....	4	0.0528552	0.0854701	scaffold_135	20506	20528	-	intergenic:PAC4GC:7289251-PAC4GC:7289243
21forw	GGCCAAGACCTGCCCTTTGCTGG	GGCCCAGACCCGACCCTTGCCGG	....*.....*.*..*....	4	0.0528552	0.0854701	Chr03	123634060	123634082	-	intergenic:PAC4GC:7275820-PAC4GC:7276299
21forw	GGCCAAGACCTGCCCTTTGCTGG	GGCCCAGACCCGACCCTTGCCGG	....*.....*.*..*....	4	0.0528552	0.0854701	Chr01	20591117	20591139	+	intergenic:PAC4GC:7285573-PAC4GC:7283724
21forw	GGCCAAGACCTGCCCTTTGCTGG	GGCCCAGACCCGACCCTTGCCGG	....*.....*.*..*....	4	0.0528552	0.0854701	Chr09	2486728	2486750	+	intron:PAC4GC:7296757
21forw	GGCCAAGACCTGCCCTTTGCTGG	GGCCCAGACCCGACCCTTGCCGG	....*.....*.*..*....	4	0.0528552	0.0854701	Chr05	135768076	135768098	-	intergenic:PAC4GC:7273504-PAC4GC:7272580
21forw	GGCCAAGACCTGCCCTTTGCTGG	GGCCCAGACCCGACCCTTGCCGG	....*.....*.*..*....	4	0.0528552	0.0854701	Chr02	169135572	169135594	-	intergenic:PAC4GC:7294959-PAC4GC:7293221
21forw	GGCCAAGACCTGCCCTTTGCTGG	GGCCCAGACCCGACCCTTGCCGG	....*.....*.*..*....	4	0.0528552	0.0854701	Chr10	35663316	35663338	+	intergenic:PAC4GC:7274441-PAC4GC:7274508
21forw	GGCCAAGACCTGCCCTTTGCTGG	GGCCCAGACCCGACCCTTGCCGG	....*.....*.*..*....	4	0.0528552	0.0854701	Chr06	9794253	9794275	-	intergenic:PAC4GC:7290151-PAC4GC:7291590
21forw	GGCCAAGACCTGCCCTTTGCTGG	GGCCCAGACCCGACCCTTGCCGG	....*.....*.*..*....	4	0.0528552	0.0854701	Chr02	142415233	142415255	-	intron:PAC4GC:7292290
21forw	GGCCAAGACCTGCCCTTTGCTGG	GGCCCAGACCCGACCCTTGCCGG	....*.....*.*..*....	4	0.0528552	0.0854701	Chr03	56751028	56751050	-	intergenic:PAC4GC:7278544-PAC4GC:7277149
21forw	GGCCAAGACCTGCCCTTTGCTGG	GGCCCAGACCCGACCCTTGCCGG	....*.....*.*..*....	4	0.0528552	0.0854701	Chr08	113133848	113133870	-	intergenic:PAC4GC:7282181-PAC4GC:7281369
21forw	GGCCAAGACCTGCCCTTTGCTGG	GGCCCAGACCCGACCCTTGCCGG	....*.....*.*..*....	4	0.0528552	0.0854701	Chr03	56695754	56695776	-	intergenic:PAC4GC:7275789-PAC4GC:7278544
21forw	GGCCAAGACCTGCCCTTTGCTGG	GGCCCAGACCCGACCCTTGCCGG	....*.....*.*..*....	4	0.0528552	0.0854701	scaffold_278	137236	137258	-	intron:PAC4GC:7289520
21forw	GGCCAAGACCTGCCCTTTGCTGG	GGCCCAGACCCGACCCTTGCCGG	....*.....*.*..*....	4	0.0528552	0.0854701	Chr02	96505304	96505326	+	intergenic:PAC4GC:7295129-PAC4GC:7294902
21forw	GGCCAAGACCTGCCCTTTGCTGG	GGCCCAGACCCGACCCTTGCCGG	....*.....*.*..*....	4	0.0528552	0.0854701	Chr10	34045323	34045345	+	intergenic:PAC4GC:7274948-PAC4GC:7274709
21forw	GGCCAAGACCTGCCCTTTGCTGG	GGCCCAGACCCGACCCTTGCCGG	....*.....*.*..*....	4	0.0528552	0.0854701	Chr08	77511563	77511585	-	intergenic:PAC4GC:7280108-PAC4GC:7280692
21forw	GGCCAAGACCTGCCCTTTGCTGG	GGCCCAGACCCGACCCTTGCCGG	....*.....*.*..*....	4	0.0528552	0.0854701	Chr10	39664448	39664470	+	intron:PAC4GC:7274982
21forw	GGCCAAGACCTGCCCTTTGCTGG	GGCCCAGACCCGACCCTTGCCGG	....*.....*.*..*....	4	0.0528552	0.0854701	Chr02	7399942	7399964	-	intergenic:PAC4GC:7294911-PAC4GC:7293360
21forw	GGCCAAGACCTGCCCTTTGCTGG	GGCCCAGACCCGACCCTTGCTGG	....*.....*.*..*....	4	0.0528552	0.0854701	Chr09	74709236	74709258	+	intergenic:PAC4GC:7297673-PAC4GC:7296485
21forw	GGCCAAGACCTGCCCTTTGCTGG	GGCCCAGACCCGACCCTTGCAGG	....*.....*.*..*....	4	0.0528552	0.0854701	Chr02	6246207	6246229	-	intergenic:PAC4GC:7294770-PAC4GC:7292923
21forw	GGCCAAGACCTGCCCTTTGCTGG	GGCCCAGACCCGACCCTTGCCGG	....*.....*.*..*....	4	0.0528552	0.0854701	Chr05	140981772	140981794	+	intergenic:PAC4GC:7272006-PAC4GC:7272248
21forw	GGCCAAGACCTGCCCTTTGCTGG	GGCCCAGACCCGACCCTTGCCGG	....*.....*.*..*....	4	0.0528552	0.0854701	Chr09	13231228	13231250	+	intergenic:PAC4GC:7297772-PAC4GC:7297281
21forw	GGCCAAGACCTGCCCTTTGCTGG	GGCCCAGACCCGACCCTTGCCGG	....*.....*.*..*....	4	0.0528552	0.0854701	Chr10	24044591	24044613	-	intergenic:PAC4GC:7274712-PAC4GC:7274628
21forw	GGCCAAGACCTGCCCTTTGCTGG	GGCCCAGACCCGACCCTTGCTGG	....*.....*.*..*....	4	0.0528552	0.0854701	Chr09	9407381	9407403	+	intergenic:PAC4GC:7297682-PAC4GC:7296703
21forw	GGCCAAGACCTGCCCTTTGCTGG	GGCCCAGACCCGACCCTTGCCGG	....*.....*.*..*....	4	0.0528552	0.0854701	Chr05	144102043	144102065	-	intergenic:PAC4GC:7272469-PAC4GC:7273523
21forw	GGCCAAGACCTGCCCTTTGCTGG	GGCCCAGACCCGACCCTTGCCGG	....*.....*.*..*....	4	0.0528552	0.0854701	Chr04	123033570	123033592	-	intergenic:PAC4GC:7286776-PAC4GC:7286929
21forw	GGCCAAGACCTGCCCTTTGCTGG	GGCCCAGACCCGACCCTTGCCGG	....*.....*.*..*....	4	0.0528552	0.0854701	Chr09	8477561	8477583	-	intergenic:PAC4GC:7296270-PAC4GC:7296815
21forw	GGCCAAGACCTGCCCTTTGCTGG	GGCCCAGACCCGACCCTTGCCGG	....*.....*.*..*....	4	0.0528552	0.0854701	Chr07	108473359	108473381	-	intron:PAC4GC:7299467
21forw	GGCCAAGACCTGCCCTTTGCTGG	GGCCCAGACCCGACCCTTGCTGG	....*.....*.*..*....	4	0.0528552	0.0854701	Chr06	88901165	88901187	+	intergenic:PAC4GC:7289720-PAC4GC:7289813
21forw	GGCCAAGACCTGCCCTTTGCTGG	GGCCCAGACCCGACCCTTGCTGG	....*.....*.*..*....	4	0.0528552	0.0854701	scaffold_156	173672	173694	-	intergenic:PAC4GC:7271021-PAC4GC:7271022
21forw	GGCCAAGACCTGCCCTTTGCTGG	GGCCCAGACCCGACCCTTGCCGG	....*.....*.*..*....	4	0.0528552	0.0854701	scaffold_156	18550	18572	-	intergenic:Gap-PAC4GC:7271021
21forw	GGCCAAGACCTGCCCTTTGCTGG	GGCCCAGACCCGACCCTTGCCGG	....*.....*.*..*....	4	0.0528552	0.0854701	scaffold_417	12285	12307	-	intergenic:Gap-PAC4GC:7279272
21forw	GGCCAAGACCTGCCCTTTGCTGG	GGCCCAGACCCGACCCTTGCCGG	....*.....*.*..*....	4	0.0528552	0.0854701	Chr01	185604913	185604935	+	intergenic:PAC4GC:7283303-PAC4GC:7282406
21forw	GGCCAAGACCTGCCCTTTGCTGG	GGCCCAGACCCGACCCTTGCCGG	....*.....*.*..*....	4	0.0528552	0.0854701	Chr01	194689944	194689966	+	intron:PAC4GC:7283665
21forw	GGCCAAGACCTGCCCTTTGCTGG	GGCCCAGACCCGACCCTTGCAGG	....*.....*.*..*....	4	0.0528552	0.0854701	scaffold_579	10611	10633	+	intergenic:Gap-PAC4GC:7297982
21forw	GGCCAAGACCTGCCCTTTGCTGG	GGCCCAGACCCGACCCTTGCCGG	....*.....*.*..*....	4	0.0528552	0.0854701	scaffold_114	110258	110280	-	intergenic:PAC4GC:7270291-PAC4GC:7270300
21forw	GGCCAAGACCTGCCCTTTGCTGG	GGCCCAGACCCGACCCTTGCTGG	....*.....*.*..*....	4	0.0528552	0.0854701	Chr04	115066375	115066397	-	intergenic:PAC4GC:7287862-PAC4GC:7287559
21forw	GGCCAAGACCTGCCCTTTGCTGG	GGCCCAGACCCGACCCTTGCCGG	....*.....*.*..*....	4	0.0528552	0.0854701	Chr04	62966324	62966346	+	intergenic:PAC4GC:7287046-PAC4GC:7287626
21forw	GGCCAAGACCTGCCCTTTGCTGG	GGCCCAGACCCGACCCTTGCCGG	....*.....*.*..*....	4	0.0528552	0.0854701	Chr05	82687520	82687542	-	intron:PAC4GC:7273175
21forw	GGCCAAGACCTGCCCTTTGCTGG	GGCCCAGACCCGACCCTTGCCGG	....*.....*.*..*....	4	0.0528552	0.0854701	Chr03	41714304	41714326	-	intergenic:PAC4GC:7275836-PAC4GC:7278459
21forw	GGCCAAGACCTGCCCTTTGCTGG	GGCCCAGACCCGACCCTTGCTGG	....*.....*.*..*....	4	0.0528552	0.0854701	scaffold_16	345290	345312	-	intergenic:PAC4GC:7286196-PAC4GC:7286197
21forw	GGCCAAGACCTGCCCTTTGCTGG	GGCCCAGACCCGACCCTTGCCGG	....*.....*.*..*....	4	0.0528552	0.0854701	Chr05	130116872	130116894	-	intergenic:PAC4GC:7271980-PAC4GC:7273651
21forw	GGCCAAGACCTGCCCTTTGCTGG	GGCCCAGACCCGACCCTTGCCGG	....*.....*.*..*....	4	0.0528552	0.0854701	Chr01	7592647	7592669	-	intergenic:PAC4GC:7286102-PAC4GC:7285743
21forw	GGCCAAGACCTGCCCTTTGCTGG	GGCCCAGACCCGACCCTTGCCGG	....*.....*.*..*....	4	0.0528552	0.0854701	Chr02	8626122	8626144	+	intron:PAC4GC:7294565
21forw	GGCCAAGACCTGCCCTTTGCTGG	GGCCCAGACCCGACCCTTGCCGG	....*.....*.*..*....	4	0.0528552	0.0854701	Chr05	13985343	13985365	+	intergenic:PAC4GC:7273120-PAC4GC:7272852
21forw	GGCCAAGACCTGCCCTTTGCTGG	GGCCCAGACCCGACCCTTGCCGG	....*.....*.*..*....	4	0.0528552	0.0854701	Chr10	2992710	2992732	-	intron:PAC4GC:7274888
21forw	GGCCAAGACCTGCCCTTTGCTGG	GGCCCAGACCCGACCCTTGCCGG	....*.....*.*..*....	4	0.0528552	0.0854701	Chr09	71456391	71456413	-	intergenic:PAC4GC:7296537-PAC4GC:7296939
21forw	GGCCAAGACCTGCCCTTTGCTGG	GGCCCAGACCCGACCCTTGCCGG	....*.....*.*..*....	4	0.0528552	0.0854701	scaffold_88	427140	427162	-	intergenic:PAC4GC:7295388-PAC4GC:7295390
21forw	GGCCAAGACCTGCCCTTTGCTGG	GGCCCAGACCCGACCCTTGCCGG	....*.....*.*..*....	4	0.0528552	0.0854701	Chr03	75001999	75002021	+	intergenic:PAC4GC:7277883-PAC4GC:7277101
21forw	GGCCAAGACCTGCCCTTTGCTGG	GGCCCAGACCCGACCCTTGCCGG	....*.....*.*..*....	4	0.0528552	0.0854701	scaffold_150	145386	145408	-	intron:PAC4GC:7286349
21forw	GGCCAAGACCTGCCCTTTGCTGG	GGCCCAGACCCGACCCTTGCTGG	....*.....*.*..*....	4	0.0528552	0.0854701	Chr02	151964698	151964720	+	intron:PAC4GC:7294928
21forw	GGCCAAGACCTGCCCTTTGCTGG	GGCCCAGACCCGACCCTTGCCGG	....*.....*.*..*....	4	0.0528552	0.0854701	Chr01	74475759	74475781	+	intergenic:PAC4GC:7286008-PAC4GC:7285226
21forw	GGCCAAGACCTGCCCTTTGCTGG	GGCCCAGACCCGACCCTTGCCGG	....*.....*.*..*....	4	0.0528552	0.0854701	scaffold_64	209627	209649	-	intergenic:PAC4GC:7273922-PAC4GC:7273938
21forw	GGCCAAGACCTGCCCTTTGCTGG	GGCCCAGACCCGACCCTTGCCGG	....*.....*.*..*....	4	0.0528552	0.0854701	Chr06	1965172	1965194	+	intergenic:PAC4GC:7291262-PAC4GC:7290932
21forw	GGCCAAGACCTGCCCTTTGCTGG	GGCCCAGACCCGACCCTTGCCGG	....*.....*.*..*....	4	0.0528552	0.0854701	Chr01	47308243	47308265	-	intergenic:PAC4GC:7284055-PAC4GC:7284370
21forw	GGCCAAGACCTGCCCTTTGCTGG	GGCCCAGACCCGACCCTTGCTGG	....*.....*.*..*....	4	0.0528552	0.0854701	Chr10	20096114	20096136	-	intron:PAC4GC:7274944
21forw	GGCCAAGACCTGCCCTTTGCTGG	GGCCCAGACCCGACCCTTGCCGG	....*.....*.*..*....	4	0.0528552	0.0854701	Chr05	10111289	10111311	-	intergenic:PAC4GC:7273451-PAC4GC:7272721
21forw	GGCCAAGACCTGCCCTTTGCTGG	GGCCCAGACCCGACCCTTGCAGG	....*.....*.*..*....	4	0.0528552	0.0854701	Chr08	53794392	53794414	+	intergenic:PAC4GC:7280395-PAC4GC:7281362
21forw	GGCCAAGACCTGCCCTTTGCTGG	GGCCCAGACCCGACCCTTGCCGG	....*.....*.*..*....	4	0.0528552	0.0854701	Chr10	1808861	1808883	+	intergenic:PAC4GC:7275033-PAC4GC:7274835
21forw	GGCCAAGACCTGCCCTTTGCTGG	GGCCCAGACCCGACCCTTGCTGG	....*.....*.*..*....	4	0.0528552	0.0854701	Chr09	18381317	18381339	-	intergenic:PAC4GC:7297602-PAC4GC:7297169
21forw	GGCCAAGACCTGCCCTTTGCTGG	GGCCCAGACCCGACCCTTGCCGG	....*.....*.*..*....	4	0.0528552	0.0854701	Chr08	74842933	74842955	+	intergenic:PAC4GC:7280323-PAC4GC:7279884
21forw	GGCCAAGACCTGCCCTTTGCTGG	GGCCCAGACCCGACCCTTGCCGG	....*.....*.*..*....	4	0.0528552	0.0854701	Chr07	8393061	8393083	-	intergenic:PAC4GC:7299986-PAC4GC:7298747
21forw	GGCCAAGACCTGCCCTTTGCTGG	GGCCCAGACCCGACCCTTGCTGG	....*.....*.*..*....	4	0.0528552	0.0854701	Chr03	123367337	123367359	-	intron:PAC4GC:7275582
21forw	GGCCAAGACCTGCCCTTTGCTGG	GGCCCAGACCCGACCCTTGCCGG	....*.....*.*..*....	4	0.0528552	0.0854701	Chr05	43224139	43224161	+	intergenic:PAC4GC:7272054-PAC4GC:7273681
21forw	GGCCAAGACCTGCCCTTTGCTGG	GGCCCAGACCCGACCCTTGCTGG	....*.....*.*..*....	4	0.0528552	0.0854701	Chr02	164462802	164462824	+	intron:PAC4GC:7292008
21forw	GGCCAAGACCTGCCCTTTGCTGG	GGCCCAGACCCGACCCTTGCCGG	....*.....*.*..*....	4	0.0528552	0.0854701	Chr09	63340844	63340866	-	intron:PAC4GC:7297124
21forw	GGCCAAGACCTGCCCTTTGCTGG	GGCCCAGACCCGACCCTTGCTGG	....*.....*.*..*....	4	0.0528552	0.0854701	Chr03	132050949	132050971	+	intron:PAC4GC:7276462
21forw	GGCCAAGACCTGCCCTTTGCTGG	GGCCCAGACCCGACCCTTGCCGG	....*.....*.*..*....	4	0.0528552	0.0854701	Chr07	116936960	116936982	+	intergenic:PAC4GC:7298834-PAC4GC:7300344
21forw	GGCCAAGACCTGCCCTTTGCTGG	GGCCCAGACCCGACCCTTGCCGG	....*.....*.*..*....	4	0.0528552	0.0854701	scaffold_48	192588	192610	-	intergenic:PAC4GC:7295242-PAC4GC:7295286
21forw	GGCCAAGACCTGCCCTTTGCTGG	GGCCCAGACCCGACCCTTGCCGG	....*.....*.*..*....	4	0.0528552	0.0854701	Chr07	5784053	5784075	+	intergenic:PAC4GC:7298894-PAC4GC:7298598
21forw	GGCCAAGACCTGCCCTTTGCTGG	GGCCCAGACCCGACCCTTGCCGG	....*.....*.*..*....	4	0.0528552	0.0854701	Chr06	42344159	42344181	+	intergenic:PAC4GC:7290180-PAC4GC:7289741
21forw	GGCCAAGACCTGCCCTTTGCTGG	GGCCCAGACCCGACCCTTGCCGG	....*.....*.*..*....	4	0.0528552	0.0854701	Chr10	34931487	34931509	-	intergenic:PAC4GC:7274191-PAC4GC:7274363
21forw	GGCCAAGACCTGCCCTTTGCTGG	GGCCCAGACCCGACCCTTGCCGG	....*.....*.*..*....	4	0.0528552	0.0854701	Chr07	75675772	75675794	+	intergenic:PAC4GC:7299312-PAC4GC:7300601
21forw	GGCCAAGACCTGCCCTTTGCTGG	GGCCCAGACCCGACCCTTGCCGG	....*.....*.*..*....	4	0.0528552	0.0854701	Chr01	191533170	191533192	-	intergenic:PAC4GC:7284698-PAC4GC:7285170
21forw	GGCCAAGACCTGCCCTTTGCTGG	GGCCCAGACCCGACCCTTGCCGG	....*.....*.*..*....	4	0.0528552	0.0854701	Chr01	156563007	156563029	+	intron:PAC4GC:7284555
21forw	GGCCAAGACCTGCCCTTTGCTGG	GGCCCAGACCCGACCCTTGCTGG	....*.....*.*..*....	4	0.0528552	0.0854701	Chr03	52579867	52579889	+	intron:PAC4GC:7276711
21forw	GGCCAAGACCTGCCCTTTGCTGG	GGCCCAGACCCGACCCTTGCCGG	....*.....*.*..*....	4	0.0528552	0.0854701	Chr02	18734877	18734899	-	intergenic:PAC4GC:7293240-PAC4GC:7293389
21forw	GGCCAAGACCTGCCCTTTGCTGG	GGCCCAGACCCGACCCTTGCCGG	....*.....*.*..*....	4	0.0528552	0.0854701	scaffold_19	434591	434613	-	intergenic:PAC4GC:7295217-PAC4GC:7295208
21forw	GGCCAAGACCTGCCCTTTGCTGG	GGCCCAGACCCGACCCTTGCTGG	....*.....*.*..*....	4	0.0528552	0.0854701	Chr07	7953830	7953852	-	intergenic:PAC4GC:7299266-PAC4GC:7299793
21forw	GGCCAAGACCTGCCCTTTGCTGG	GGCCCAGACCCGACCCTTGCCGG	....*.....*.*..*....	4	0.0528552	0.0854701	Chr05	85682552	85682574	-	intergenic:PAC4GC:7273516-PAC4GC:7271532
21forw	GGCCAAGACCTGCCCTTTGCTGG	GGCCCAGACCCGACCCTTGCCGG	....*.....*.*..*....	4	0.0528552	0.0854701	Chr04	60271601	60271623	+	intergenic:PAC4GC:7287175-PAC4GC:7286766
21forw	GGCCAAGACCTGCCCTTTGCTGG	GGCCCAGACCCGACCCTTGCCGG	....*.....*.*..*....	4	0.0528552	0.0854701	Chr08	11488997	11489019	+	intergenic:PAC4GC:7281812-PAC4GC:7281185
21forw	GGCCAAGACCTGCCCTTTGCTGG	GGCCCAGACCCGACCCTTGCCGG	....*.....*.*..*....	4	0.0528552	0.0854701	Chr05	3348587	3348609	+	intergenic:PAC4GC:7272574-PAC4GC:7273694
21forw	GGCCAAGACCTGCCCTTTGCTGG	GGCCCAGACCCGACCCTTGCTGG	....*.....*.*..*....	4	0.0528552	0.0854701	Chr04	7025039	7025061	-	intergenic:PAC4GC:7286762-PAC4GC:7287612
21forw	GGCCAAGACCTGCCCTTTGCTGG	GGCCCAGACCCGACCCTTGCCGG	....*.....*.*..*....	4	0.0528552	0.0854701	Chr07	103344232	103344254	-	intergenic:PAC4GC:7300777-PAC4GC:7300298
21forw	GGCCAAGACCTGCCCTTTGCTGG	GGCCCAGACCCGACCCTTGCTGG	....*.....*.*..*....	4	0.0528552	0.0854701	Chr06	124510223	124510245	+	intergenic:PAC4GC:7290340-PAC4GC:7289948
21forw	GGCCAAGACCTGCCCTTTGCTGG	GGCCCAGACCCGACCCTTGCTGG	....*.....*.*..*....	4	0.0528552	0.0854701	Chr01	86828972	86828994	+	intergenic:PAC4GC:7283699-PAC4GC:7284149
21forw	GGCCAAGACCTGCCCTTTGCTGG	GGCCCAGACCCGACCCTTGCCGG	....*.....*.*..*....	4	0.0528552	0.0854701	Chr10	5437249	5437271	-	intron:PAC4GC:7274964
21forw	GGCCAAGACCTGCCCTTTGCTGG	GGCCCAGACCCGACCCTTGCCGG	....*.....*.*..*....	4	0.0528552	0.0854701	Chr02	152647117	152647139	+	intergenic:PAC4GC:7292001-PAC4GC:7293482
21forw	GGCCAAGACCTGCCCTTTGCTGG	GGCCCAGACCCGACCCTTGCCGG	....*.....*.*..*....	4	0.0528552	0.0854701	scaffold_235	132087	132109	+	intergenic:PAC4GC:7271008-PAC4GC:7271001
21forw	GGCCAAGACCTGCCCTTTGCTGG	GGCCCAGACCCGACCCTTGCTGG	....*.....*.*..*....	4	0.0528552	0.0854701	Chr05	57138700	57138722	-	intergenic:PAC4GC:7273026-PAC4GC:7271890
21forw	GGCCAAGACCTGCCCTTTGCTGG	GGCCCAGACCCGACCCTTGCCGG	....*.....*.*..*....	4	0.0528552	0.0854701	Chr01	3953230	3953252	+	intergenic:PAC4GC:7285976-PAC4GC:7285540
21forw	GGCCAAGACCTGCCCTTTGCTGG	GGCCCAGACCCGACCCTTGCAGG	....*.....*.*..*....	4	0.0528552	0.0854701	Chr03	72999001	72999023	+	intergenic:PAC4GC:7278162-PAC4GC:7276776
21forw	GGCCAAGACCTGCCCTTTGCTGG	GGCCCAGACCCGACCCTTGCTGG	....*.....*.*..*....	4	0.0528552	0.0854701	scaffold_2894	3034	3056	+	intron:PAC4GC:7278911
21forw	GGCCAAGACCTGCCCTTTGCTGG	GGCCCAGACCCGACCCTTGCCGG	....*.....*.*..*....	4	0.0528552	0.0854701	Chr08	45023518	45023540	+	intergenic:PAC4GC:7281940-PAC4GC:7280754
21forw	GGCCAAGACCTGCCCTTTGCTGG	GGCCCAGACCCGACCCTTGCCGG	....*.....*.*..*....	4	0.0528552	0.0854701	scaffold_114	67063	67085	-	intergenic:PAC4GC:7270304-PAC4GC:7270289
21forw	GGCCAAGACCTGCCCTTTGCTGG	GGCCCAGACCCGACCCTTGCCGG	....*.....*.*..*....	4	0.0528552	0.0854701	scaffold_237	35097	35119	-	intergenic:Gap-PAC4GC:7270462
21forw	GGCCAAGACCTGCCCTTTGCTGG	GGCCCAGACCCGACCCTTGCCGG	....*.....*.*..*....	4	0.0528552	0.0854701	Chr06	124658762	124658784	-	intergenic:PAC4GC:7290709-PAC4GC:7291435
21forw	GGCCAAGACCTGCCCTTTGCTGG	GGCCCAGACCCGACCCTTGCCGG	....*.....*.*..*....	4	0.0528552	0.0854701	Chr06	119572919	119572941	-	intron:PAC4GC:7290001
21forw	GGCCAAGACCTGCCCTTTGCTGG	GGCCCAGACCCGACCCTTGCTGG	....*.....*.*..*....	4	0.0528552	0.0854701	Chr05	11705283	11705305	+	intergenic:PAC4GC:7273244-PAC4GC:7273180
21forw	GGCCAAGACCTGCCCTTTGCTGG	GGCCCAGACCCGACCCTTGCCGG	....*.....*.*..*....	4	0.0528552	0.0854701	Chr02	19674332	19674354	+	intergenic:PAC4GC:7292176-PAC4GC:7292174
21forw	GGCCAAGACCTGCCCTTTGCTGG	GGCCCAGACCCGACCCTTGCCGG	....*.....*.*..*....	4	0.0528552	0.0854701	Chr05	13671108	13671130	+	intergenic:PAC4GC:7273120-PAC4GC:7272852
21forw	GGCCAAGACCTGCCCTTTGCTGG	GGCCCAGACCCGACCCTTGCCGG	....*.....*.*..*....	4	0.0528552	0.0854701	Chr01	174223416	174223438	+	intergenic:PAC4GC:7283971-PAC4GC:7285377
21forw	GGCCAAGACCTGCCCTTTGCTGG	GGCCCAGACCCGACCCTTGCCGG	....*.....*.*..*....	4	0.0528552	0.0854701	Chr06	88071013	88071035	-	intergenic:PAC4GC:7290136-PAC4GC:7289774
21forw	GGCCAAGACCTGCCCTTTGCTGG	GGCCCAGACCCGACCCTTGCCGG	....*.....*.*..*....	4	0.0528552	0.0854701	Chr02	162939385	162939407	+	intergenic:PAC4GC:7292034-PAC4GC:7294772
21forw	GGCCAAGACCTGCCCTTTGCTGG	GGCCCAGACCCGACCCTTGCTGG	....*.....*.*..*....	4	0.0528552	0.0854701	Chr07	106062206	106062228	+	intergenic:PAC4GC:7300240-PAC4GC:7299264
21forw	GGCCAAGACCTGCCCTTTGCTGG	GGCCCAGACCCGACCCTTGCTGG	....*.....*.*..*....	4	0.0528552	0.0854701	Chr09	5371824	5371846	+	intergenic:PAC4GC:7296765-PAC4GC:7296337
21forw	GGCCAAGACCTGCCCTTTGCTGG	GGCCCAGACCCGACCCTTGCTGG	....*.....*.*..*....	4	0.0528552	0.0854701	Chr08	9575453	9575475	-	intergenic:PAC4GC:7281386-PAC4GC:7280331
21forw	GGCCAAGACCTGCCCTTTGCTGG	GGCCCAGACCCGACCCTTGCCGG	....*.....*.*..*....	4	0.0528552	0.0854701	Chr10	11959872	11959894	+	intergenic:PAC4GC:7275006-PAC4GC:7274983
21forw	GGCCAAGACCTGCCCTTTGCTGG	GGCCCAGACCCGACCCTTGCCGG	....*.....*.*..*....	4	0.0528552	0.0854701	Chr06	69527417	69527439	-	intergenic:PAC4GC:7289775-PAC4GC:7289735
21forw	GGCCAAGACCTGCCCTTTGCTGG	GGCCCAGACCCGACCCTTGCCGG	....*.....*.*..*....	4	0.0528552	0.0854701	Chr05	3476416	3476438	-	intergenic:PAC4GC:7272574-PAC4GC:7273694
21forw	GGCCAAGACCTGCCCTTTGCTGG	GGCCCAGACCCGACCCTTGCCGG	....*.....*.*..*....	4	0.0528552	0.0854701	Chr04	52340124	52340146	+	intergenic:PAC4GC:7287928-PAC4GC:7288281
21forw	GGCCAAGACCTGCCCTTTGCTGG	GGCCCAGACCCGACCCTTGCTGG	....*.....*.*..*....	4	0.0528552	0.0854701	Chr09	69573525	69573547	-	intergenic:PAC4GC:7297333-PAC4GC:7297537
21forw	GGCCAAGACCTGCCCTTTGCTGG	GGCCCAGACCCGACCCTTGCCGG	....*.....*.*..*....	4	0.0528552	0.0854701	Chr03	1895471	1895493	-	intergenic:PAC4GC:7276875-PAC4GC:7275848
21forw	GGCCAAGACCTGCCCTTTGCTGG	GGCCCAGACCCGACCCTTGCTGG	....*.....*.*..*....	4	0.0528552	0.0854701	Chr02	56340620	56340642	-	intron:PAC4GC:7294296
21forw	GGCCAAGACCTGCCCTTTGCTGG	GGCCCAGACCCGACCCTTGCTGG	....*.....*.*..*....	4	0.0528552	0.0854701	Chr02	81990099	81990121	-	intergenic:PAC4GC:7294179-PAC4GC:7292354
21forw	GGCCAAGACCTGCCCTTTGCTGG	GGCCCAGACCCGACCCTTGCCGG	....*.....*.*..*....	4	0.0528552	0.0854701	Chr03	126834589	126834611	+	intergenic:PAC4GC:7276329-PAC4GC:7275634
21forw	GGCCAAGACCTGCCCTTTGCTGG	GGCCCAGACCCGACCCTTGCCGG	....*.....*.*..*....	4	0.0528552	0.0854701	scaffold_281	10875	10897	-	intergenic:Gap-PAC4GC:7295701
21forw	GGCCAAGACCTGCCCTTTGCTGG	GGCCCAGACCCGACCCTTGCCGG	....*.....*.*..*....	4	0.0528552	0.0854701	Chr09	71892929	71892951	+	intergenic:PAC4GC:7296724-PAC4GC:7296438
21forw	GGCCAAGACCTGCCCTTTGCTGG	GGCCCAGACCCGACCCTTGCCGG	....*.....*.*..*....	4	0.0528552	0.0854701	Chr02	102572087	102572109	-	intergenic:PAC4GC:7292962-PAC4GC:7293772
21forw	GGCCAAGACCTGCCCTTTGCTGG	GGCCCAGACCCGACCCTTGCCGG	....*.....*.*..*....	4	0.0528552	0.0854701	scaffold_19	222228	222250	-	intron:PAC4GC:7295222
21forw	GGCCAAGACCTGCCCTTTGCTGG	GGCCCAGACCCGACCCTTGCCGG	....*.....*.*..*....	4	0.0528552	0.0854701	Chr09	8935803	8935825	+	intron:PAC4GC:7295955
21forw	GGCCAAGACCTGCCCTTTGCTGG	GGCCCAGACCCGACCCTTGCTGG	....*.....*.*..*....	4	0.0528552	0.0854701	Chr03	132087829	132087851	+	intergenic:PAC4GC:7277801-PAC4GC:7278535
21forw	GGCCAAGACCTGCCCTTTGCTGG	GGCCCAGACCCGACCCTTGCCGG	....*.....*.*..*....	4	0.0528552	0.0854701	scaffold_114	161997	162019	-	intergenic:PAC4GC:7270294-PAC4GC:7270306
21forw	GGCCAAGACCTGCCCTTTGCTGG	GGCCCAGACCCGACCCTTGCCGG	....*.....*.*..*....	4	0.0528552	0.0854701	Chr05	146090962	146090984	-	intergenic:PAC4GC:7271615-PAC4GC:7272472
21forw	GGCCAAGACCTGCCCTTTGCTGG	GGCCCAGACCCGACCCTTGCTGG	....*.....*.*..*....	4	0.0528552	0.0854701	Chr05	21902526	21902548	+	intron:PAC4GC:7273194
21forw	GGCCAAGACCTGCCCTTTGCTGG	GGCCCAGACCCGACCCTTGCTGG	....*.....*.*..*....	4	0.0528552	0.0854701	Chr04	132823126	132823148	+	intergenic:PAC4GC:7287892-PAC4GC:7286511
21forw	GGCCAAGACCTGCCCTTTGCTGG	GGCCCAGACCCGACCCTTGCCGG	....*.....*.*..*....	4	0.0528552	0.0854701	scaffold_478	101582	101604	+	intergenic:PAC4GC:7275326-Gap
21forw	GGCCAAGACCTGCCCTTTGCTGG	GGCCCAGACCCGACCCTTGCCGG	....*.....*.*..*....	4	0.0528552	0.0854701	Chr03	130450111	130450133	-	intron:PAC4GC:7276065
21forw	GGCCAAGACCTGCCCTTTGCTGG	GGCCCAGACCCGACCCTTGCCGG	....*.....*.*..*....	4	0.0528552	0.0854701	Chr02	161375655	161375677	+	intergenic:PAC4GC:7294275-PAC4GC:7294906
21forw	GGCCAAGACCTGCCCTTTGCTGG	GGCCCAGACCCGACCCTTGCCGG	....*.....*.*..*....	4	0.0528552	0.0854701	scaffold_226	110541	110563	+	intergenic:PAC4GC:7275409-PAC4GC:7275403
21forw	GGCCAAGACCTGCCCTTTGCTGG	GGCCCAGACCCGACCCTTGCTGG	....*.....*.*..*....	4	0.0528552	0.0854701	scaffold_103	89810	89832	-	intergenic:PAC4GC:7273894-PAC4GC:7273896
21forw	GGCCAAGACCTGCCCTTTGCTGG	GGCCCAGACCCGACCCTTGCCGG	....*.....*.*..*....	4	0.0528552	0.0854701	Chr07	7747774	7747796	+	intergenic:PAC4GC:7298506-PAC4GC:7299530
21forw	GGCCAAGACCTGCCCTTTGCTGG	GGCCCAGACCCGACCCTTGCTGG	....*.....*.*..*....	4	0.0528552	0.0854701	Chr01	183079382	183079404	+	intergenic:PAC4GC:7282541-PAC4GC:7284784
21forw	GGCCAAGACCTGCCCTTTGCTGG	GGCCCAGACCCGACCCTTGCCGG	....*.....*.*..*....	4	0.0528552	0.0854701	Chr08	17506219	17506241	+	intergenic:PAC4GC:7281655-PAC4GC:7279892
21forw	GGCCAAGACCTGCCCTTTGCTGG	GGCCCAGACCCGACCCTTGCCGG	....*.....*.*..*....	4	0.0528552	0.0854701	Chr10	34944800	34944822	-	intron:PAC4GC:7274394
21forw	GGCCAAGACCTGCCCTTTGCTGG	GGCCCAGACCCGACCCTTGCCGG	....*.....*.*..*....	4	0.0528552	0.0854701	Chr08	27186762	27186784	-	intergenic:PAC4GC:7280432-PAC4GC:7280544
21forw	GGCCAAGACCTGCCCTTTGCTGG	GGCCCAGACCTGACCCTTTCTGG	....*.......*..*..*.	4	0.0315178	0.0854701	Chr04	45595582	45595604	-	intron:PAC4GC:7287194
21forw	GGCCAAGACCTGCCCTTTGCTGG	GGCCCAGACCCGACCCTTGCTGG	....*.....*.*..*....	4	0.0528552	0.0854701	Chr04	130474365	130474387	-	intergenic:PAC4GC:7286786-PAC4GC:7288069
21forw	GGCCAAGACCTGCCCTTTGCTGG	GGCCCAGACCCGACCCTTGCCGG	....*.....*.*..*....	4	0.0528552	0.0854701	Chr04	124014999	124015021	-	intergenic:PAC4GC:7288074-PAC4GC:7288132
21forw	GGCCAAGACCTGCCCTTTGCTGG	GGCCCAGACCCGACCCTTGCCGG	....*.....*.*..*....	4	0.0528552	0.0854701	Chr01	52947096	52947118	+	intergenic:PAC4GC:7282899-PAC4GC:7282732
21forw	GGCCAAGACCTGCCCTTTGCTGG	GGCCCAGACCCGACCCTTGCCGG	....*.....*.*..*....	4	0.0528552	0.0854701	Chr08	1569885	1569907	+	intergenic:PAC4GC:7279786-PAC4GC:7279982
21forw	GGCCAAGACCTGCCCTTTGCTGG	GGCCCAGACCCGACCCTTGCCGG	....*.....*.*..*....	4	0.0528552	0.0854701	scaffold_178	77511	77533	+	intron:PAC4GC:7278575
21forw	GGCCAAGACCTGCCCTTTGCTGG	GGCCCAGACCCGACCCTTGCCGG	....*.....*.*..*....	4	0.0528552	0.0854701	Chr03	130795063	130795085	-	intron:PAC4GC:7275635
21forw	GGCCAAGACCTGCCCTTTGCTGG	GGCCCAGACCCGACCCTTGCCGG	....*.....*.*..*....	4	0.0528552	0.0854701	Chr08	37847610	37847632	+	intergenic:PAC4GC:7282194-PAC4GC:7280032
21forw	GGCCAAGACCTGCCCTTTGCTGG	GGCCCAGACCCGACCCTTGCCGG	....*.....*.*..*....	4	0.0528552	0.0854701	Chr02	70946052	70946074	+	intergenic:PAC4GC:7293913-PAC4GC:7294004
21forw	GGCCAAGACCTGCCCTTTGCTGG	GGCCCAGACCCGACCCTTGCCGG	....*.....*.*..*....	4	0.0528552	0.0854701	scaffold_13	255517	255539	-	intergenic:PAC4GC:7295465-PAC4GC:7295481
21forw	GGCCAAGACCTGCCCTTTGCTGG	GGCCCAGACCCGACCCTTGCCGG	....*.....*.*..*....	4	0.0528552	0.0854701	scaffold_73	731827	731849	-	intergenic:PAC4GC:7289330-PAC4GC:7289311
21forw	GGCCAAGACCTGCCCTTTGCTGG	GGCCCAGACCCGACCCTTGCCGG	....*.....*.*..*....	4	0.0528552	0.0854701	Chr02	150681650	150681672	-	intergenic:PAC4GC:7293622-PAC4GC:7292335
21forw	GGCCAAGACCTGCCCTTTGCTGG	GGCCCAGACCCGACCCTTGCCGG	....*.....*.*..*....	4	0.0528552	0.0854701	Chr09	77703276	77703298	-	intergenic:PAC4GC:7296429-PAC4GC:7296712
21forw	GGCCAAGACCTGCCCTTTGCTGG	GGCCCAGACCCGACCCTTGCTGG	....*.....*.*..*....	4	0.0528552	0.0854701	Chr05	25533778	25533800	+	intergenic:PAC4GC:7272813-PAC4GC:7272866
21forw	GGCCAAGACCTGCCCTTTGCTGG	GGCCCAGACCCGACCCTTGCCGG	....*.....*.*..*....	4	0.0528552	0.0854701	Chr03	130255009	130255031	-	intron:PAC4GC:7277928
21forw	GGCCAAGACCTGCCCTTTGCTGG	GGCCCAGACCCGACCCTTGCCGG	....*.....*.*..*....	4	0.0528552	0.0854701	Chr06	15611945	15611967	+	intergenic:PAC4GC:7289950-PAC4GC:7291054
21forw	GGCCAAGACCTGCCCTTTGCTGG	GGCCCAGACCCGACCCTTGCTGG	....*.....*.*..*....	4	0.0528552	0.0854701	Chr01	96986016	96986038	-	intergenic:PAC4GC:7284092-PAC4GC:7282410
21forw	GGCCAAGACCTGCCCTTTGCTGG	GGCCCAGACCCGACCCTTGCCGG	....*.....*.*..*....	4	0.0528552	0.0854701	Chr01	93049747	93049769	+	intergenic:PAC4GC:7285874-PAC4GC:7283923
21forw	GGCCAAGACCTGCCCTTTGCTGG	GGCCCAGACCCGACCCTTGCCGG	....*.....*.*..*....	4	0.0528552	0.0854701	Chr04	128461626	128461648	+	intron:PAC4GC:7286583
21forw	GGCCAAGACCTGCCCTTTGCTGG	GGCCCAGACCTGACCCTTTCCGG	....*.......*..*..*.	4	0.0315178	0.0854701	Chr05	102865941	102865963	+	intergenic:PAC4GC:7272727-PAC4GC:7272764
21forw	GGCCAAGACCTGCCCTTTGCTGG	GGCCCAGACCCGACCCTTGCCGG	....*.....*.*..*....	4	0.0528552	0.0854701	Chr01	139275384	139275406	+	intron:PAC4GC:7283254
21forw	GGCCAAGACCTGCCCTTTGCTGG	GGCCCAGACCCGACCCTTGCTGG	....*.....*.*..*....	4	0.0528552	0.0854701	Chr10	4540824	4540846	+	intron:PAC4GC:7274810
21forw	GGCCAAGACCTGCCCTTTGCTGG	GGCCCAGACCCGACCCTTGCCGG	....*.....*.*..*....	4	0.0528552	0.0854701	Chr03	2602062	2602084	-	intergenic:PAC4GC:7277953-PAC4GC:7278561
21forw	GGCCAAGACCTGCCCTTTGCTGG	GGCCCAGACCCGACCCTTGCCGG	....*.....*.*..*....	4	0.0528552	0.0854701	Chr06	123755894	123755916	+	intergenic:PAC4GC:7290743-PAC4GC:7291497
21forw	GGCCAAGACCTGCCCTTTGCTGG	GGCCCAGACCCGACCCTTGCTGG	....*.....*.*..*....	4	0.0528552	0.0854701	scaffold_353	91769	91791	-	intergenic:PAC4GC:7300820-Gap
21forw	GGCCAAGACCTGCCCTTTGCTGG	GGCCCAGACCCGACCCTTGCCGG	....*.....*.*..*....	4	0.0528552	0.0854701	Chr09	69784365	69784387	+	intergenic:PAC4GC:7297333-PAC4GC:7297537
21forw	GGCCAAGACCTGCCCTTTGCTGG	GGCCCAGACCCGACCCTTGCCGG	....*.....*.*..*....	4	0.0528552	0.0854701	Chr08	68487355	68487377	-	intergenic:PAC4GC:7282043-PAC4GC:7281029
21forw	GGCCAAGACCTGCCCTTTGCTGG	GGCCCAGACCCGACCCTTGCCGG	....*.....*.*..*....	4	0.0528552	0.0854701	Chr01	20658406	20658428	+	intron:PAC4GC:7283724
21forw	GGCCAAGACCTGCCCTTTGCTGG	GGCCCAGACCCGACCCTTGCCGG	....*.....*.*..*....	4	0.0528552	0.0854701	Chr07	11268243	11268265	-	intergenic:PAC4GC:7299550-PAC4GC:7298908
21forw	GGCCAAGACCTGCCCTTTGCTGG	GGCCCAGACCCGACCCTTGCTGG	....*.....*.*..*....	4	0.0528552	0.0854701	Chr05	4945707	4945729	-	intron:PAC4GC:7273269
21forw	GGCCAAGACCTGCCCTTTGCTGG	GGCCCAGACCCGACCCTTGCCGG	....*.....*.*..*....	4	0.0528552	0.0854701	Chr07	12933948	12933970	+	intron:PAC4GC:7299079
21forw	GGCCAAGACCTGCCCTTTGCTGG	GGCCCAGACCCGACCCTTGCTGG	....*.....*.*..*....	4	0.0528552	0.0854701	Chr06	46563064	46563086	+	intergenic:PAC4GC:7290475-PAC4GC:7290423
21forw	GGCCAAGACCTGCCCTTTGCTGG	GGCCCAGACCCGACCCTTGCTGG	....*.....*.*..*....	4	0.0528552	0.0854701	Chr07	107212016	107212038	-	intergenic:PAC4GC:7298909-PAC4GC:7300142
21forw	GGCCAAGACCTGCCCTTTGCTGG	GGCCCAGACCCGACCCTTGCCGG	....*.....*.*..*....	4	0.0528552	0.0854701	Chr05	139734670	139734692	-	intergenic:PAC4GC:7271329-PAC4GC:7272012
21forw	GGCCAAGACCTGCCCTTTGCTGG	GGCCCAGACCCGACCCTTGCAGG	....*.....*.*..*....	4	0.0528552	0.0854701	Chr01	70501283	70501305	-	intergenic:PAC4GC:7284290-PAC4GC:7284388
21forw	GGCCAAGACCTGCCCTTTGCTGG	GGCCCAGACCCGACCCTTGCGGG	....*.....*.*..*....	4	0.0528552	0.0854701	Chr02	52241342	52241364	+	intergenic:PAC4GC:7292172-PAC4GC:7294129
21forw	GGCCAAGACCTGCCCTTTGCTGG	GGCCCAGACCCGACCCTTGCCGG	....*.....*.*..*....	4	0.0528552	0.0854701	Chr09	74339614	74339636	-	intergenic:PAC4GC:7297673-PAC4GC:7296485
21forw	GGCCAAGACCTGCCCTTTGCTGG	GGCCCAGACCCGACCCTTGCTGG	....*.....*.*..*....	4	0.0528552	0.0854701	scaffold_310	69295	69317	+	intergenic:PAC4GC:7270992-PAC4GC:7270989
21forw	GGCCAAGACCTGCCCTTTGCTGG	GGCCCAGACCCGACCCTTGCCGG	....*.....*.*..*....	4	0.0528552	0.0854701	scaffold_33	1353726	1353748	-	intergenic:PAC4GC:7286311-PAC4GC:7286323
21forw	GGCCAAGACCTGCCCTTTGCTGG	GGCCCAGACCCGACCCTTGCCGG	....*.....*.*..*....	4	0.0528552	0.0854701	Chr08	38398416	38398438	-	intergenic:PAC4GC:7280706-PAC4GC:7281610
21forw	GGCCAAGACCTGCCCTTTGCTGG	GGCCCAGACCCGACCCTTGCTGG	....*.....*.*..*....	4	0.0528552	0.0854701	Chr06	111113271	111113293	-	intron:PAC4GC:7289989
21forw	GGCCAAGACCTGCCCTTTGCTGG	GGCCCAGACCCGACCCTTGCCGG	....*.....*.*..*....	4	0.0528552	0.0854701	Chr09	13661874	13661896	-	intergenic:PAC4GC:7296760-PAC4GC:7297394
21forw	GGCCAAGACCTGCCCTTTGCTGG	GGCCCAGACCCGACCCTTGCCGG	....*.....*.*..*....	4	0.0528552	0.0854701	Chr08	108116310	108116332	-	intergenic:PAC4GC:7279820-PAC4GC:7279990
21forw	GGCCAAGACCTGCCCTTTGCTGG	GGCCCAGACCCGACCCTTGCCGG	....*.....*.*..*....	4	0.0528552	0.0854701	Chr07	13020011	13020033	+	intergenic:PAC4GC:7298636-PAC4GC:7300687
21forw	GGCCAAGACCTGCCCTTTGCTGG	GGCCCAGACCCGACCCTTGCCGG	....*.....*.*..*....	4	0.0528552	0.0854701	Chr09	23105214	23105236	+	intergenic:PAC4GC:7296931-PAC4GC:7296010
21forw	GGCCAAGACCTGCCCTTTGCTGG	GGCCCAGACCCGACCCTTGCAGG	....*.....*.*..*....	4	0.0528552	0.0854701	Chr03	92885845	92885867	-	intergenic:PAC4GC:7277737-PAC4GC:7278221
21forw	GGCCAAGACCTGCCCTTTGCTGG	GGCCCAGACCCGACCCTTGCCGG	....*.....*.*..*....	4	0.0528552	0.0854701	Chr03	4362709	4362731	-	intergenic:PAC4GC:7275721-PAC4GC:7277098
21forw	GGCCAAGACCTGCCCTTTGCTGG	GGCCCAGACCCGACCCTTGCCGG	....*.....*.*..*....	4	0.0528552	0.0854701	Chr09	45188967	45188989	-	intergenic:PAC4GC:7297057-PAC4GC:7295874
21forw	GGCCAAGACCTGCCCTTTGCTGG	GGCCCAGACCCGACCCTTGCCGG	....*.....*.*..*....	4	0.0528552	0.0854701	Chr01	39188770	39188792	+	intergenic:PAC4GC:7283937-PAC4GC:7284394
21forw	GGCCAAGACCTGCCCTTTGCTGG	GGCCCAGACCCGACCCTTGCCGG	....*.....*.*..*....	4	0.0528552	0.0854701	Chr09	66596161	66596183	-	intergenic:PAC4GC:7297755-PAC4GC:7297132
21forw	GGCCAAGACCTGCCCTTTGCTGG	GGCCCAGACCCGACCCTTGCCGG	....*.....*.*..*....	4	0.0528552	0.0854701	Chr02	12057561	12057583	+	intergenic:PAC4GC:7293558-PAC4GC:7293698
21forw	GGCCAAGACCTGCCCTTTGCTGG	GGCCCAGACCCGACCCTTGCCGG	....*.....*.*..*....	4	0.0528552	0.0854701	Chr01	149714611	149714633	-	intergenic:PAC4GC:7283507-PAC4GC:7283834
21forw	GGCCAAGACCTGCCCTTTGCTGG	GGCCCAGACCCGACCCTTGCCGG	....*.....*.*..*....	4	0.0528552	0.0854701	scaffold_487	56929	56951	-	intergenic:PAC4GC:7297819-PAC4GC:7297817
21forw	GGCCAAGACCTGCCCTTTGCTGG	GGCCCAGACCCGACCCTTGCCGG	....*.....*.*..*....	4	0.0528552	0.0854701	Chr05	137850850	137850872	-	intergenic:PAC4GC:7272974-PAC4GC:7271371
21forw	GGCCAAGACCTGCCCTTTGCTGG	GGCCCAGACCCGACCCTTGCTGG	....*.....*.*..*....	4	0.0528552	0.0854701	Chr06	113687347	113687369	-	intergenic:PAC4GC:7290480-PAC4GC:7290828
21forw	GGCCAAGACCTGCCCTTTGCTGG	GGCCCAGACCCGACCCTTGCTGG	....*.....*.*..*....	4	0.0528552	0.0854701	Chr04	47849498	47849520	+	intergenic:PAC4GC:7286905-PAC4GC:7288134
21forw	GGCCAAGACCTGCCCTTTGCTGG	GGCCCAGACCCGACCCTTGCTGG	....*.....*.*..*....	4	0.0528552	0.0854701	Chr03	45450404	45450426	+	intergenic:PAC4GC:7277535-PAC4GC:7276196
21forw	GGCCAAGACCTGCCCTTTGCTGG	GGCCCAGACCCGACCCTTGCCGG	....*.....*.*..*....	4	0.0528552	0.0854701	Chr06	118434800	118434822	+	intron:PAC4GC:7291504
21forw	GGCCAAGACCTGCCCTTTGCTGG	GGCCCAGACCCGACCCTTGCCGG	....*.....*.*..*....	4	0.0528552	0.0854701	Chr02	3810645	3810667	+	intron:PAC4GC:7292708
21forw	GGCCAAGACCTGCCCTTTGCTGG	GGCCCAGACCCGACCCTTGCTGG	....*.....*.*..*....	4	0.0528552	0.0854701	Chr07	81468689	81468711	+	intergenic:PAC4GC:7300226-PAC4GC:7299970
21forw	GGCCAAGACCTGCCCTTTGCTGG	GGCCCAGACCCGACCCTTGCCGG	....*.....*.*..*....	4	0.0528552	0.0854701	Chr10	19790210	19790232	+	intergenic:PAC4GC:7274460-PAC4GC:7274100
21forw	GGCCAAGACCTGCCCTTTGCTGG	GGCCCAGACCTGACCCTTTCTGG	....*.......*..*..*.	4	0.0315178	0.0854701	Chr02	11889407	11889429	+	intergenic:PAC4GC:7292427-PAC4GC:7292988
21forw	GGCCAAGACCTGCCCTTTGCTGG	GGCCCAGACCCGACCCTTGCCGG	....*.....*.*..*....	4	0.0528552	0.0854701	Chr03	31508893	31508915	+	intergenic:PAC4GC:7275833-PAC4GC:7277342
21forw	GGCCAAGACCTGCCCTTTGCTGG	GGCCCAGACCCGACCCTTGCTGG	....*.....*.*..*....	4	0.0528552	0.0854701	Chr02	160551936	160551958	-	intergenic:PAC4GC:7292716-PAC4GC:7294705
21forw	GGCCAAGACCTGCCCTTTGCTGG	GGCCCAGACCCGACCCTTGCTGG	....*.....*.*..*....	4	0.0528552	0.0854701	Chr10	37013089	37013111	+	intergenic:PAC4GC:7274127-PAC4GC:7274410
21forw	GGCCAAGACCTGCCCTTTGCTGG	GGCCCAGACCCGACCCTTGCTGG	....*.....*.*..*....	4	0.0528552	0.0854701	Chr03	90911108	90911130	-	intergenic:PAC4GC:7277276-PAC4GC:7276223
21forw	GGCCAAGACCTGCCCTTTGCTGG	GGCCCAGACCCGACCCTTGCCGG	....*.....*.*..*....	4	0.0528552	0.0854701	Chr08	74892255	74892277	+	intergenic:PAC4GC:7279884-PAC4GC:7280643
21forw	GGCCAAGACCTGCCCTTTGCTGG	GGCCCAGACCCGACCCTTGCCGG	....*.....*.*..*....	4	0.0528552	0.0854701	Chr05	15517426	15517448	-	intergenic:PAC4GC:7273027-PAC4GC:7272023
21forw	GGCCAAGACCTGCCCTTTGCTGG	GGCCCAGACCCGACCCTTGCCGG	....*.....*.*..*....	4	0.0528552	0.0854701	Chr06	119268246	119268268	-	intergenic:PAC4GC:7291391-PAC4GC:7290001
21forw	GGCCAAGACCTGCCCTTTGCTGG	GGCCCAGACCCGACCCTTGCCGG	....*.....*.*..*....	4	0.0528552	0.0854701	Chr04	7623253	7623275	-	intron:PAC4GC:7287716
21forw	GGCCAAGACCTGCCCTTTGCTGG	GGCCCAGACCCGACCCTTGCCGG	....*.....*.*..*....	4	0.0528552	0.0854701	Chr10	28201400	28201422	-	intergenic:PAC4GC:7274768-PAC4GC:7274908
21forw	GGCCAAGACCTGCCCTTTGCTGG	GGCCCAGACCCGACCCTTGCCGG	....*.....*.*..*....	4	0.0528552	0.0854701	Chr03	39581341	39581363	-	intergenic:PAC4GC:7278200-PAC4GC:7275738
21forw	GGCCAAGACCTGCCCTTTGCTGG	GGCCCAGACCCGACCCTTGCTGG	....*.....*.*..*....	4	0.0528552	0.0854701	Chr05	57458511	57458533	+	intergenic:PAC4GC:7273026-PAC4GC:7271890
21forw	GGCCAAGACCTGCCCTTTGCTGG	GGCCCAGACCCGACCCTTGCCGG	....*.....*.*..*....	4	0.0528552	0.0854701	Chr03	125830311	125830333	-	intron:PAC4GC:7278326
21forw	GGCCAAGACCTGCCCTTTGCTGG	GGCCCAGACCCGACCCTTGCCGG	....*.....*.*..*....	4	0.0528552	0.0854701	Chr09	60127508	60127530	+	intergenic:PAC4GC:7296510-PAC4GC:7296531
21forw	GGCCAAGACCTGCCCTTTGCTGG	GGCCCAGACCCGACCCTTGCCGG	....*.....*.*..*....	4	0.0528552	0.0854701	Chr02	12918636	12918658	-	intergenic:PAC4GC:7293555-PAC4GC:7294949
21forw	GGCCAAGACCTGCCCTTTGCTGG	GGCCCAGACCCGACCCTTGCCGG	....*.....*.*..*....	4	0.0528552	0.0854701	Chr03	125841339	125841361	+	intron:PAC4GC:7278326
21forw	GGCCAAGACCTGCCCTTTGCTGG	GGCCCAGACCCGACCCTTGCCGG	....*.....*.*..*....	4	0.0528552	0.0854701	Chr02	62051671	62051693	-	intron:PAC4GC:7292798
21forw	GGCCAAGACCTGCCCTTTGCTGG	GGCCCAGACCCGACCCTTGCTGG	....*.....*.*..*....	4	0.0528552	0.0854701	Chr09	5631920	5631942	+	intron:PAC4GC:7297497
21forw	GGCCAAGACCTGCCCTTTGCTGG	GGCCCAGACCCGACCCTTGCAGG	....*.....*.*..*....	4	0.0528552	0.0854701	Chr07	9612742	9612764	-	intergenic:PAC4GC:7299744-PAC4GC:7299044
21forw	GGCCAAGACCTGCCCTTTGCTGG	GGCCCAGACCCGACCCTTGCCGG	....*.....*.*..*....	4	0.0528552	0.0854701	Chr02	158967920	158967942	+	intergenic:PAC4GC:7293829-PAC4GC:7293044
21forw	GGCCAAGACCTGCCCTTTGCTGG	GGCCCAGACCCGACCCTTGCCGG	....*.....*.*..*....	4	0.0528552	0.0854701	Chr02	90676214	90676236	-	intergenic:PAC4GC:7292522-PAC4GC:7293953
21forw	GGCCAAGACCTGCCCTTTGCTGG	GGCCCAGACCCGACCCTTGCCGG	....*.....*.*..*....	4	0.0528552	0.0854701	Chr01	81763695	81763717	+	intergenic:PAC4GC:7284758-PAC4GC:7285800
21forw	GGCCAAGACCTGCCCTTTGCTGG	GGCCCAGACCCGACCCTTGCTGG	....*.....*.*..*....	4	0.0528552	0.0854701	Chr01	186508017	186508039	+	intergenic:PAC4GC:7282392-PAC4GC:7282420
21forw	GGCCAAGACCTGCCCTTTGCTGG	GGCCCAGACCCGACCCTTGCCGG	....*.....*.*..*....	4	0.0528552	0.0854701	Chr07	16399165	16399187	+	intron:PAC4GC:7300402
21forw	GGCCAAGACCTGCCCTTTGCTGG	GGCCCAGACCCGACCCTTGCCGG	....*.....*.*..*....	4	0.0528552	0.0854701	Chr09	78624697	78624719	-	intron:PAC4GC:7295983
21forw	GGCCAAGACCTGCCCTTTGCTGG	GGCCCAGACCCGACCCTTGCTGG	....*.....*.*..*....	4	0.0528552	0.0854701	Chr07	13532665	13532687	-	intergenic:PAC4GC:7298636-PAC4GC:7300687
21forw	GGCCAAGACCTGCCCTTTGCTGG	GGCCCAGACCCGACCCTTGCCGG	....*.....*.*..*....	4	0.0528552	0.0854701	Chr07	110063107	110063129	-	intergenic:PAC4GC:7299925-PAC4GC:7300426
21forw	GGCCAAGACCTGCCCTTTGCTGG	GGCCCAGACCCGACCCTTGCTGG	....*.....*.*..*....	4	0.0528552	0.0854701	Chr06	91098810	91098832	+	intergenic:PAC4GC:7289904-PAC4GC:7289926
21forw	GGCCAAGACCTGCCCTTTGCTGG	GGCCCAGACCCGACCCTTGCCGG	....*.....*.*..*....	4	0.0528552	0.0854701	Chr04	6449916	6449938	+	intergenic:PAC4GC:7287618-PAC4GC:7288680
21forw	GGCCAAGACCTGCCCTTTGCTGG	GGCCCAGACCCGACCCTTGCCGG	....*.....*.*..*....	4	0.0528552	0.0854701	Chr08	73383163	73383185	+	intergenic:PAC4GC:7280849-PAC4GC:7281182
21forw	GGCCAAGACCTGCCCTTTGCTGG	GGCCCAGACCCGACCCTTGCCGG	....*.....*.*..*....	4	0.0528552	0.0854701	Chr05	93446059	93446081	-	intergenic:PAC4GC:7271841-PAC4GC:7272025
21forw	GGCCAAGACCTGCCCTTTGCTGG	GGCCCAGACCCGACCCTTGCCGG	....*.....*.*..*....	4	0.0528552	0.0854701	Chr07	32104471	32104493	+	intron:PAC4GC:7299624
21forw	GGCCAAGACCTGCCCTTTGCTGG	GGCCCAGACCCGACCCTTGCCGG	....*.....*.*..*....	4	0.0528552	0.0854701	Chr06	7627698	7627720	-	intergenic:PAC4GC:7289752-PAC4GC:7290272
21forw	GGCCAAGACCTGCCCTTTGCTGG	GGCCCAGACCCGACCCTTGCCGG	....*.....*.*..*....	4	0.0528552	0.0854701	Chr06	98234831	98234853	-	intron:PAC4GC:7290575
21forw	GGCCAAGACCTGCCCTTTGCTGG	GGCCCAGACCCGACCCTTGCTGG	....*.....*.*..*....	4	0.0528552	0.0854701	scaffold_103	87614	87636	+	intergenic:PAC4GC:7273894-PAC4GC:7273896
21forw	GGCCAAGACCTGCCCTTTGCTGG	GGCCCAGACCCGACCCTTGCCGG	....*.....*.*..*....	4	0.0528552	0.0854701	Chr07	44961049	44961071	-	intron:PAC4GC:7298580
21forw	GGCCAAGACCTGCCCTTTGCTGG	GGCCCAGACCCGACCCTTGCTGG	....*.....*.*..*....	4	0.0528552	0.0854701	Chr10	1828018	1828040	-	intergenic:PAC4GC:7274835-PAC4GC:7274770
21forw	GGCCAAGACCTGCCCTTTGCTGG	GGCCCAGACCTGACCCTTTCCGG	....*.......*..*..*.	4	0.0315178	0.0854701	Chr06	84428951	84428973	-	intergenic:PAC4GC:7289789-PAC4GC:7290497
21forw	GGCCAAGACCTGCCCTTTGCTGG	GGCCCAGACCCGACCCTTGCCGG	....*.....*.*..*....	4	0.0528552	0.0854701	Chr02	169362240	169362262	-	intergenic:PAC4GC:7293221-PAC4GC:7292170
21forw	GGCCAAGACCTGCCCTTTGCTGG	GGCCCAGACCCGACCCTTGCCGG	....*.....*.*..*....	4	0.0528552	0.0854701	Chr01	177445800	177445822	-	intergenic:PAC4GC:7284332-PAC4GC:7284096
21forw	GGCCAAGACCTGCCCTTTGCTGG	GGCCCAGACCCGACCCTTGCTGG	....*.....*.*..*....	4	0.0528552	0.0854701	Chr01	9950014	9950036	-	intergenic:PAC4GC:7282501-PAC4GC:7285393
21forw	GGCCAAGACCTGCCCTTTGCTGG	GGCCCAGACCCGACCCTTGCCGG	....*.....*.*..*....	4	0.0528552	0.0854701	Chr07	7112090	7112112	+	intergenic:PAC4GC:7299822-PAC4GC:7299871
21forw	GGCCAAGACCTGCCCTTTGCTGG	GGCCCAGACCCGACCCTTGCCGG	....*.....*.*..*....	4	0.0528552	0.0854701	scaffold_51	1279114	1279136	-	intergenic:PAC4GC:7279057-PAC4GC:7279066
21forw	GGCCAAGACCTGCCCTTTGCTGG	GGCCCAGACCCGACCCTTGCTGG	....*.....*.*..*....	4	0.0528552	0.0854701	Chr06	131520092	131520114	-	intergenic:PAC4GC:7289691-PAC4GC:7291520
21forw	GGCCAAGACCTGCCCTTTGCTGG	GGCCCAGACCCGACCCTTGCCGG	....*.....*.*..*....	4	0.0528552	0.0854701	Chr09	72576164	72576186	+	intergenic:PAC4GC:7297662-PAC4GC:7296138
21forw	GGCCAAGACCTGCCCTTTGCTGG	GGCCCAGACCCGACCCTTGCCGG	....*.....*.*..*....	4	0.0528552	0.0854701	Chr08	105035840	105035862	+	intergenic:PAC4GC:7281431-PAC4GC:7281073
21forw	GGCCAAGACCTGCCCTTTGCTGG	GGCCCAGACCCGACCCTTGCCGG	....*.....*.*..*....	4	0.0528552	0.0854701	Chr05	4937519	4937541	-	intron:PAC4GC:7273269
21forw	GGCCAAGACCTGCCCTTTGCTGG	GGCCCAGACCCGACCCTTGCCGG	....*.....*.*..*....	4	0.0528552	0.0854701	Chr05	95608076	95608098	-	intergenic:PAC4GC:7271501-PAC4GC:7272044
21forw	GGCCAAGACCTGCCCTTTGCTGG	GGCCCAGACCCGACCCTTGCCGG	....*.....*.*..*....	4	0.0528552	0.0854701	Chr03	3490680	3490702	-	intergenic:PAC4GC:7276376-PAC4GC:7275743
21forw	GGCCAAGACCTGCCCTTTGCTGG	GGCCCAGACCCGACCCTTGCCGG	....*.....*.*..*....	4	0.0528552	0.0854701	scaffold_113	665473	665495	+	intron:PAC4GC:7270369
21forw	GGCCAAGACCTGCCCTTTGCTGG	GGCCCAGACCCGACCCTTGCCGG	....*.....*.*..*....	4	0.0528552	0.0854701	Chr02	162500067	162500089	-	intron:PAC4GC:7294182
21forw	GGCCAAGACCTGCCCTTTGCTGG	GGCCCAGACCCGACCCTTGCCGG	....*.....*.*..*....	4	0.0528552	0.0854701	Chr07	84548926	84548948	+	intergenic:PAC4GC:7299277-PAC4GC:7300518
21forw	GGCCAAGACCTGCCCTTTGCTGG	GGCCCAGACCCGACCCTTGCCGG	....*.....*.*..*....	4	0.0528552	0.0854701	Chr10	1985647	1985669	-	intergenic:PAC4GC:7274791-PAC4GC:7274706
21forw	GGCCAAGACCTGCCCTTTGCTGG	GGCCCAGACCTGACCCTTTCCGG	....*.......*..*..*.	4	0.0315178	0.0854701	Chr02	164368773	164368795	-	intron:PAC4GC:7292291
21forw	GGCCAAGACCTGCCCTTTGCTGG	GGCCCAGACCCGACCCTTGCTGG	....*.....*.*..*....	4	0.0528552	0.0854701	Chr06	117401750	117401772	-	intergenic:PAC4GC:7290177-PAC4GC:7291261
21forw	GGCCAAGACCTGCCCTTTGCTGG	GGCCCAGACCCGACCCTTGCCGG	....*.....*.*..*....	4	0.0528552	0.0854701	Chr06	49315188	49315210	-	intron:PAC4GC:7291619
21forw	GGCCAAGACCTGCCCTTTGCTGG	GGCCCAGACCCGACCCTTGCTGG	....*.....*.*..*....	4	0.0528552	0.0854701	Chr05	2056491	2056513	-	intergenic:PAC4GC:7271541-PAC4GC:7272981
21forw	GGCCAAGACCTGCCCTTTGCTGG	GGCCCAGACCCGACCCTTGCCGG	....*.....*.*..*....	4	0.0528552	0.0854701	scaffold_103	176233	176255	-	intergenic:PAC4GC:7273894-PAC4GC:7273896
21forw	GGCCAAGACCTGCCCTTTGCTGG	GGCCCAGACCCGACCCTTGCTGG	....*.....*.*..*....	4	0.0528552	0.0854701	Chr03	117502580	117502602	+	intron:PAC4GC:7277455
21forw	GGCCAAGACCTGCCCTTTGCTGG	GGCCCAGACCCGACCCTTGCCGG	....*.....*.*..*....	4	0.0528552	0.0854701	scaffold_81	347216	347238	-	intergenic:PAC4GC:7298245-PAC4GC:7298251
21forw	GGCCAAGACCTGCCCTTTGCTGG	GGCCCAGACCCGACCCTTGCCGG	....*.....*.*..*....	4	0.0528552	0.0854701	Chr09	45500213	45500235	-	intergenic:PAC4GC:7295945-PAC4GC:7295790
21forw	GGCCAAGACCTGCCCTTTGCTGG	GGCCCAGACCCGACCCTTGCCGG	....*.....*.*..*....	4	0.0528552	0.0854701	Chr02	81562581	81562603	+	intergenic:PAC4GC:7294563-PAC4GC:7293118
21forw	GGCCAAGACCTGCCCTTTGCTGG	GGCCCAGACCCGACCCTTGCCGG	....*.....*.*..*....	4	0.0528552	0.0854701	Chr01	64546391	64546413	+	intergenic:PAC4GC:7282826-PAC4GC:7283577
21forw	GGCCAAGACCTGCCCTTTGCTGG	GGCCCAGACCCGACCCTTGCTGG	....*.....*.*..*....	4	0.0528552	0.0854701	Chr05	141161705	141161727	-	intergenic:PAC4GC:7272248-PAC4GC:7272324
21forw	GGCCAAGACCTGCCCTTTGCTGG	GGCCCAGACCCGACCCTTGCCGG	....*.....*.*..*....	4	0.0528552	0.0854701	scaffold_478	90154	90176	-	intergenic:PAC4GC:7275329-PAC4GC:7275326
21forw	GGCCAAGACCTGCCCTTTGCTGG	GGCCCAGACCCGACCCTTGCTGG	....*.....*.*..*....	4	0.0528552	0.0854701	Chr04	65380884	65380906	-	intergenic:PAC4GC:7286716-PAC4GC:7287920
21forw	GGCCAAGACCTGCCCTTTGCTGG	GGCCCAGACCCGACCCTTGCCGG	....*.....*.*..*....	4	0.0528552	0.0854701	scaffold_251	155308	155330	-	intergenic:PAC4GC:7301203-PAC4GC:7301204
21forw	GGCCAAGACCTGCCCTTTGCTGG	GGCCCAGACCCGACCCTTGCTGG	....*.....*.*..*....	4	0.0528552	0.0854701	Chr02	7385976	7385998	+	intergenic:PAC4GC:7294911-PAC4GC:7293360
21forw	GGCCAAGACCTGCCCTTTGCTGG	GGCCCAGACCCGACCCTTGCCGG	....*.....*.*..*....	4	0.0528552	0.0854701	Chr02	8101588	8101610	-	intergenic:PAC4GC:7293590-PAC4GC:7293538
21forw	GGCCAAGACCTGCCCTTTGCTGG	GGCCCAGACCCGACCCTTGCCGG	....*.....*.*..*....	4	0.0528552	0.0854701	scaffold_69	114799	114821	+	intergenic:PAC4GC:7278725-PAC4GC:7278716
21forw	GGCCAAGACCTGCCCTTTGCTGG	GGCCCAGACCCGACCCTTGCCGG	....*.....*.*..*....	4	0.0528552	0.0854701	Chr04	131934375	131934397	+	intergenic:PAC4GC:7287673-PAC4GC:7287027
21forw	GGCCAAGACCTGCCCTTTGCTGG	GGCCCAGACCCGACCCTTGCCGG	....*.....*.*..*....	4	0.0528552	0.0854701	Chr09	9591594	9591616	-	intergenic:PAC4GC:7297695-PAC4GC:7297327
21forw	GGCCAAGACCTGCCCTTTGCTGG	GGCCCAGACCCGACCCTTGCCGG	....*.....*.*..*....	4	0.0528552	0.0854701	Chr10	8577966	8577988	-	intergenic:PAC4GC:7274218-PAC4GC:7274915
21forw	GGCCAAGACCTGCCCTTTGCTGG	GGCCCAGACCCGACCCTTGCCGG	....*.....*.*..*....	4	0.0528552	0.0854701	scaffold_113	678324	678346	-	intergenic:PAC4GC:7270369-PAC4GC:7270383
21forw	GGCCAAGACCTGCCCTTTGCTGG	GGCCCAGACCCGACCCTTGCTGG	....*.....*.*..*....	4	0.0528552	0.0854701	Chr08	18494068	18494090	+	intergenic:PAC4GC:7279589-PAC4GC:7279903
21forw	GGCCAAGACCTGCCCTTTGCTGG	GGCCCAGACCCGACCCTTGCTGG	....*.....*.*..*....	4	0.0528552	0.0854701	scaffold_171	19020	19042	-	intergenic:Gap-PAC4GC:7286258
21forw	GGCCAAGACCTGCCCTTTGCTGG	GGCCCAGACCCGACCCTTGCCGG	....*.....*.*..*....	4	0.0528552	0.0854701	Chr01	171234860	171234882	-	intergenic:PAC4GC:7285769-PAC4GC:7285235
21forw	GGCCAAGACCTGCCCTTTGCTGG	GGCCCAGACCCGACCCTTGCTGG	....*.....*.*..*....	4	0.0528552	0.0854701	Chr02	167860032	167860054	-	intergenic:PAC4GC:7293573-PAC4GC:7292864
21forw	GGCCAAGACCTGCCCTTTGCTGG	GGCCTAGACCCGACCATTGCAGG	....*.....*.*..*....	4	0.0528552	0.0847637	Chr08	59759354	59759376	-	intergenic:PAC4GC:7279833-PAC4GC:7280636
21forw	GGCCAAGACCTGCCCTTTGCTGG	CGCTAAGACCTTACCTTTGCAGG	*..*.......**.......	4	0.286209	0.0845309	Chr04	16720408	16720430	+	intron:PAC4GC:7288659
21forw	GGCCAAGACCTGCCCTTTGCTGG	GCCCAAGACCACCCCTTTGTGGG	.*........**.......*	4	0.190445	0.0824661	Chr01	80441019	80441041	+	intron:PAC4GC:7283744
21forw	GGCCAAGACCTGCCCTTTGCTGG	GGCCATGAGCTCCACTTTGCCGG	.....*..*..*.*......	4	0.0369881	0.0819328	Chr02	169539281	169539303	-	exon:PAC4GC:7292170
21forw	GGCCAAGACCTGCCCTTTGCTGG	GGCCATGAGCTCCACTTTGCCGG	.....*..*..*.*......	4	0.0369881	0.0819328	Chr02	169533947	169533969	-	intron:PAC4GC:7292170
21forw	GGCCAAGACCTGCCCTTTGCTGG	GGCCTAGAACTGACCCTTGCCGG	....*...*...*..*....	4	0.0581884	0.0799201	Chr06	121036348	121036370	+	intergenic:PAC4GC:7291488-PAC4GC:7291428
21forw	GGCCAAGACCTGCCCTTTGCTGG	GGCCCAGAGCTGACCCTTGCCGG	....*...*...*..*....	4	0.0581884	0.0793651	Chr01	165515612	165515634	+	intron:PAC4GC:7283815
21forw	GGCCAAGACCTGCCCTTTGCTGG	GGCCCAGAGCTGACCCTTGCCGG	....*...*...*..*....	4	0.0581884	0.0793651	Chr05	9346593	9346615	+	intergenic:PAC4GC:7273073-PAC4GC:7273490
21forw	GGCCAAGACCTGCCCTTTGCTGG	GACCTAGACCTGACCCTTGCTGG	.*..*.......*..*....	4	0.100057	0.0788955	scaffold_52	484868	484890	+	intergenic:PAC4GC:7301185-PAC4GC:7301184
21forw	GGCCAAGACCTGCCCTTTGCTGG	GTCCAAGCCCTGACCCTTGCCGG	.*.....*....*..*....	4	0.100057	0.0699301	Chr05	137379516	137379538	+	intergenic:PAC4GC:7271398-PAC4GC:7272363
21forw	GGCCAAGACCTGCCCTTTGCTGG	GGCCCAGACCTGACCCATGCCGG	....*.......*..**...	4	0.0385218	0.0683761	Chr08	107912459	107912481	+	intergenic:PAC4GC:7279561-PAC4GC:7281735
21forw	GGCCAAGACCTGCCCTTTGCTGG	GGCCCAGACCTGACCCATGCCGG	....*.......*..**...	4	0.0385218	0.0683761	Chr06	46138180	46138202	-	intergenic:PAC4GC:7291429-PAC4GC:7289873
21forw	GGCCAAGACCTGCCCTTTGCTGG	GGCCCAGACCTGACCCATGCCGG	....*.......*..**...	4	0.0385218	0.0683761	Chr05	141832161	141832183	+	intergenic:PAC4GC:7271471-PAC4GC:7273313
21forw	GGCCAAGACCTGCCCTTTGCTGG	GGCCCAGACCTGACCCATGCCGG	....*.......*..**...	4	0.0385218	0.0683761	Chr04	120686196	120686218	+	intergenic:PAC4GC:7289147-PAC4GC:7287819
21forw	GGCCAAGACCTGCCCTTTGCTGG	GGCCCAGACCTCACCCTTGCTGG	....*......**..*....	4	0.0468554	0.0678733	Chr01	171517337	171517359	-	intergenic:PAC4GC:7285769-PAC4GC:7285235
21forw	GGCCAAGACCTGCCCTTTGCTGG	GGCCCAGACCTGACCCTTGACGG	....*.......*..*...*	4	0.0439489	0.0641026	Chr01	7294811	7294833	+	intergenic:PAC4GC:7284816-PAC4GC:7283570
21forw	GGCCAAGACCTGCCCTTTGCTGG	GGGCCAGACCTGACCTTTTCCGG	..*.*.......*.....*.	4	0.190314	0.0641026	Chr07	106763592	106763614	-	intergenic:PAC4GC:7300631-PAC4GC:7300163
21forw	GGCCAAGACCTGCCCTTTGCTGG	GGCCCAGACCTGACCCTTGATGG	....*.......*..*...*	4	0.0439489	0.0641026	Chr03	109695123	109695145	-	intergenic:PAC4GC:7278401-PAC4GC:7275587
21forw	GGCCAAGACCTGCCCTTTGCTGG	GGGCCAGACCCGACCTTTGCAGG	..*.*.....*.*.......	4	0.302996	0.0641026	scaffold_41	850255	850277	+	intron:PAC4GC:7289219
21forw	GGCCAAGACCTGCCCTTTGCTGG	GGGCCAGACCTGACCCTTGCCGG	..*.*.......*..*....	4	0.0986559	0.0641026	Chr08	111333191	111333213	-	intron:PAC4GC:7281796
21forw	GGCCAAGACCTGCCCTTTGCTGG	GGCCCAGACCTGACCCTTGATGG	....*.......*..*...*	4	0.0439489	0.0641026	Chr01	34633463	34633485	-	intergenic:PAC4GC:7282576-PAC4GC:7284974
21forw	GGCCAAGACCTGCCCTTTGCTGG	GGGCCAGACCTGACCCTTGCCGG	..*.*.......*..*....	4	0.0986559	0.0641026	scaffold_39	973212	973234	+	intron:PAC4GC:7273951
21forw	GGCCAAGACCTGCCCTTTGCTGG	GGGCCAGACCTGACCCTTGCCGG	..*.*.......*..*....	4	0.0986559	0.0641026	scaffold_503	45415	45437	-	intergenic:Gap-PAC4GC:7298281
21forw	GGCCAAGACCTGCCCTTTGCTGG	GGGCCAGACCTGACCCTTGCCGG	..*.*.......*..*....	4	0.0986559	0.0641026	Chr04	28789176	28789198	+	intron:PAC4GC:7288983
21forw	GGCCAAGACCTGCCCTTTGCTGG	GGCCTAGACCCGACCCTTGCCGG	....*.....*.*..*....	4	0.0528552	0.0621601	Chr07	94069814	94069836	-	intergenic:PAC4GC:7299938-PAC4GC:7299542
21forw	GGCCAAGACCTGCCCTTTGCTGG	GGCCTAGACCCGACCCTTGCTGG	....*.....*.*..*....	4	0.0528552	0.0621601	scaffold_467	115805	115827	+	intergenic:PAC4GC:7291759-PAC4GC:7291765
21forw	GGCCAAGACCTGCCCTTTGCTGG	GGCCTAGACCCGACCCTTGCCGG	....*.....*.*..*....	4	0.0528552	0.0621601	Chr02	17819553	17819575	+	intergenic:PAC4GC:7294958-PAC4GC:7294740
21forw	GGCCAAGACCTGCCCTTTGCTGG	GGCCTAGACCCGACCCTTGCCGG	....*.....*.*..*....	4	0.0528552	0.0621601	Chr08	97033800	97033822	+	intergenic:PAC4GC:7281665-PAC4GC:7280717
21forw	GGCCAAGACCTGCCCTTTGCTGG	GGCCTAGACCCGACCCTTGCCGG	....*.....*.*..*....	4	0.0528552	0.0621601	Chr10	27266371	27266393	+	intergenic:PAC4GC:7274693-PAC4GC:7274214
21forw	GGCCAAGACCTGCCCTTTGCTGG	GGCCTAGACCCGACCCTTGCCGG	....*.....*.*..*....	4	0.0528552	0.0621601	scaffold_21	2617895	2617917	+	intergenic:PAC4GC:7270642-PAC4GC:7270638
21forw	GGCCAAGACCTGCCCTTTGCTGG	GGCCTAGACCCGACCCTTGCCGG	....*.....*.*..*....	4	0.0528552	0.0621601	Chr01	17320342	17320364	-	intergenic:PAC4GC:7285145-PAC4GC:7284550
21forw	GGCCAAGACCTGCCCTTTGCTGG	GGCCTAGACCCGACCCTTGCTGG	....*.....*.*..*....	4	0.0528552	0.0621601	Chr03	71820840	71820862	-	intergenic:PAC4GC:7276082-PAC4GC:7278149
21forw	GGCCAAGACCTGCCCTTTGCTGG	GGCCTAGACCCGACCCTTGCTGG	....*.....*.*..*....	4	0.0528552	0.0621601	Chr06	118576376	118576398	-	intergenic:PAC4GC:7291514-PAC4GC:7290348
21forw	GGCCAAGACCTGCCCTTTGCTGG	GGCCTAGACCCGACCCTTGCCGG	....*.....*.*..*....	4	0.0528552	0.0621601	Chr08	58817323	58817345	-	intron:PAC4GC:7280309
21forw	GGCCAAGACCTGCCCTTTGCTGG	GGCCTAGACCCGACCCTTGCCGG	....*.....*.*..*....	4	0.0528552	0.0621601	Chr09	5457957	5457979	+	intergenic:PAC4GC:7296145-PAC4GC:7297816
21forw	GGCCAAGACCTGCCCTTTGCTGG	GGCCTAGACCCGACCCTTGCCGG	....*.....*.*..*....	4	0.0528552	0.0621601	scaffold_103	279690	279712	+	intergenic:PAC4GC:7273894-PAC4GC:7273896
21forw	GGCCAAGACCTGCCCTTTGCTGG	GGCCCCGACCTGACCCTTGCCGG	....**......*..*....	4	0.057617	0.0582751	Chr06	131008481	131008503	-	intergenic:PAC4GC:7289995-PAC4GC:7290080
21forw	GGCCAAGACCTGCCCTTTGCTGG	GGCCCAGACCTGACCCTTCCCGG	....*.......*..*..*.	4	0.0315178	0.0574713	Chr10	301248	301270	+	intergenic:PAC4GC:7274526-PAC4GC:7274788
21forw	GGCCAAGACCTGCCCTTTGCTGG	GGTCCAGTCCTGACCTTTGCCGG	..*.*..*....*.......	4	0.545938	0.0566621	scaffold_374	25519	25541	+	intergenic:Gap-PAC4GC:7279078
21forw	GGCCAAGACCTGCCCTTTGCTGG	GGCCCAGTCCTGACCCTTGCCGG	....*..*....*..*....	4	0.0952346	0.0549451	Chr01	83558985	83559007	+	intergenic:PAC4GC:7284877-PAC4GC:7283361
21forw	GGCCAAGACCTGCCCTTTGCTGG	GGCCCAGACCTGACCCTCGCTGG	....*.......*..*.*..	4	0.0196111	0.0549451	Chr01	6480776	6480798	+	intergenic:PAC4GC:7284578-PAC4GC:7284455
21forw	GGCCAAGACCTGCCCTTTGCTGG	GGCCCAGTCCTGACCCTTGCTGG	....*..*....*..*....	4	0.0952346	0.0549451	Chr01	190880646	190880668	-	intron:PAC4GC:7283975
21forw	GGCCAAGACCTGCCCTTTGCTGG	GGCCCAGACCTGACCCTCGCCGG	....*.......*..*.*..	4	0.0196111	0.0549451	Chr04	43669346	43669368	+	intron:PAC4GC:7286542
21forw	GGCCAAGACCTGCCCTTTGCTGG	GGCCCAGCCCTGACCCTTGCAGG	....*..*....*..*....	4	0.0952346	0.0549451	Chr01	180761522	180761544	-	intergenic:PAC4GC:7286160-PAC4GC:7284977
21forw	GGCCAAGACCTGCCCTTTGCTGG	GGCCCAGTCCTGACCCTTGCCGG	....*..*....*..*....	4	0.0952346	0.0549451	scaffold_56	76871	76893	-	intron:PAC4GC:7273849
21forw	GGCCAAGACCTGCCCTTTGCTGG	GGCCCAGTCCTGACCCTTGCCGG	....*..*....*..*....	4	0.0952346	0.0549451	Chr02	5537308	5537330	-	intron:PAC4GC:7292714
21forw	GGCCAAGACCTGCCCTTTGCTGG	GGCCCAGACCTGACCCTCGCCGG	....*.......*..*.*..	4	0.0196111	0.0549451	Chr01	144195364	144195386	+	intron:PAC4GC:7285261
21forw	GGCCAAGACCTGCCCTTTGCTGG	GGCCCAGACCTGACCCTCGCTGG	....*.......*..*.*..	4	0.0196111	0.0549451	Chr03	16583403	16583425	+	intergenic:PAC4GC:7276944-PAC4GC:7277644
21forw	GGCCAAGACCTGCCCTTTGCTGG	GGCCCAGACCGGACCCTTGCCGG	....*.....*.*..*....	4	0.0528552	0.0512821	Chr03	131749363	131749385	-	intron:PAC4GC:7277409
21forw	GGCCAAGACCTGCCCTTTGCTGG	GGCCCAGACCGGACCCTTGCCGG	....*.....*.*..*....	4	0.0528552	0.0512821	Chr10	1827072	1827094	+	intergenic:PAC4GC:7274835-PAC4GC:7274770
21forw	GGCCAAGACCTGCCCTTTGCTGG	GGCCCAGACCGGACCCTTGCCGG	....*.....*.*..*....	4	0.0528552	0.0512821	Chr02	43319743	43319765	+	intergenic:PAC4GC:7292158-PAC4GC:7293969
21forw	GGCCAAGACCTGCCCTTTGCTGG	GGCCCAGACCTTACCCTTGCCGG	....*......**..*....	4	0.0468554	0.0493097	Chr07	2009862	2009884	-	intergenic:PAC4GC:7298831-PAC4GC:7298644
21forw	GGCCAAGACCTGCCCTTTGCTGG	GGGCTAGACCTGACCCTTGCCGG	..*.*.......*..*....	4	0.0986559	0.04662	Chr02	168341412	168341434	+	intergenic:PAC4GC:7292601-PAC4GC:7293717
21forw	GGCCAAGACCTGCCCTTTGCTGG	GGCGTAGACCTGACCCTTGCTGG	...**.......*..*....	4	0.100057	0.04662	scaffold_103	89246	89268	-	intergenic:PAC4GC:7273894-PAC4GC:7273896
21forw	GGCCAAGACCTGCCCTTTGCTGG	GGCCCAGACCTGAACCTTGCTGG	....*.......**.*....	4	0.01419	0.0448718	Chr05	78697501	78697523	-	intergenic:PAC4GC:7272590-PAC4GC:7273453
21forw	GGCCAAGACCTGCCCTTTGCTGG	GGCCCAGACCCGACCGTTGCCGG	....*.....*.*..*....	4	0.0528552	0.0443787	Chr05	133490843	133490865	-	intergenic:PAC4GC:7273143-PAC4GC:7271797
21forw	GGCCAAGACCTGCCCTTTGCTGG	GGCCCAGACCCGACCGTTGCCGG	....*.....*.*..*....	4	0.0528552	0.0443787	Chr07	5243067	5243089	+	intergenic:PAC4GC:7298817-PAC4GC:7300370
21forw	GGCCAAGACCTGCCCTTTGCTGG	GGCCCAGACCCGACCGTTGCCGG	....*.....*.*..*....	4	0.0528552	0.0443787	Chr06	91589855	91589877	-	intergenic:PAC4GC:7291157-PAC4GC:7291268
21forw	GGCCAAGACCTGCCCTTTGCTGG	GGCCCAGACCCGACCGTTGCCGG	....*.....*.*..*....	4	0.0528552	0.0443787	Chr09	50055780	50055802	-	intron:PAC4GC:7296277
21forw	GGCCAAGACCTGCCCTTTGCTGG	GGCCCAGACCCGACCGTTGCCGG	....*.....*.*..*....	4	0.0528552	0.0443787	Chr05	46588144	46588166	+	intergenic:PAC4GC:7272821-PAC4GC:7271605
21forw	GGCCAAGACCTGCCCTTTGCTGG	GGCCTACACCTGCCCTTGGAAGG	....*.*..........*.*	4	0.0883863	0.0416667	Chr05	98686229	98686251	+	intergenic:PAC4GC:7272825-PAC4GC:7273238
21forw	GGCCAAGACCTGCCCTTTGCTGG	AGCCCAGACCTGGCCCTTGCCGG	*...*.......*..*....	4	0.105393	0.0409091	Chr07	10044078	10044100	+	intergenic:PAC4GC:7299507-PAC4GC:7299006
21forw	GGCCAAGACCTGCCCTTTGCTGG	GGCCCAGACCTGACCTCTGTCGG	....*.......*...*..*	4	0.0983739	0.040724	Chr01	3242930	3242952	+	intergenic:PAC4GC:7283920-PAC4GC:7282904
21forw	GGCCAAGACCTGCCCTTTGCTGG	GGCCTAGCCCTGACCCTTGCCGG	....*..*....*..*....	4	0.0952346	0.03996	Chr07	82418189	82418211	-	intron:PAC4GC:7299759
21forw	GGCCAAGACCTGCCCTTTGCTGG	GGCCCAGACCTGACCCTTGTCGG	....*.......*..*...*	4	0.0439489	0.0384615	Chr02	115500468	115500490	+	intergenic:PAC4GC:7293962-PAC4GC:7294026
21forw	GGCCAAGACCTGCCCTTTGCTGG	GGCCCAGACCTGACCCTTGTTGG	....*.......*..*...*	4	0.0439489	0.0384615	Chr06	119597071	119597093	+	intron:PAC4GC:7290001
21forw	GGCCAAGACCTGCCCTTTGCTGG	GGCCCAGACCTGACCCTTGTTGG	....*.......*..*...*	4	0.0439489	0.0384615	Chr08	57413182	57413204	-	intergenic:PAC4GC:7281810-PAC4GC:7281739
21forw	GGCCAAGACCTGCCCTTTGCTGG	GGCCCAGACCTGACCCTTGTCGG	....*.......*..*...*	4	0.0439489	0.0384615	Chr03	131160464	131160486	+	intron:PAC4GC:7275799
21forw	GGCCAAGACCTGCCCTTTGCTGG	GACCCAGACCTGGCCCTTGCCGG	.*..*.......*..*....	4	0.100057	0.0384615	scaffold_39	197825	197847	+	intergenic:PAC4GC:7273971-PAC4GC:7273974
21forw	GGCCAAGACCTGCCCTTTGCTGG	GCACCAGCCCTGCCCTTTGCCAG	.**.*..*............	4	0.269167	0.0333333	Chr06	90759156	90759178	-	intergenic:PAC4GC:7290360-PAC4GC:7291207
21forw	GGCCAAGACCTGCCCTTTGCTGG	GGCCCAGACCCGGCCCTTGCTGG	....*.....*.*..*....	4	0.0528552	0.030303	Chr09	78207448	78207470	-	intergenic:PAC4GC:7296789-PAC4GC:7297425
21forw	GGCCAAGACCTGCCCTTTGCTGG	GGCCCAGACCCGGCCCTTGCCGG	....*.....*.*..*....	4	0.0528552	0.030303	Chr06	101988302	101988324	-	intergenic:PAC4GC:7290679-PAC4GC:7290420
21forw	GGCCAAGACCTGCCCTTTGCTGG	GGCCCAGACCCGGCCCTTGCCGG	....*.....*.*..*....	4	0.0528552	0.030303	Chr04	122221870	122221892	+	intergenic:PAC4GC:7288540-PAC4GC:7288616
21forw	GGCCAAGACCTGCCCTTTGCTGG	TGCCAATATCTGCCCTTTGGTGG	*.....*.*..........*	4	0.291054	0.0294118	Chr09	5513636	5513658	-	intergenic:PAC4GC:7297736-PAC4GC:7296778
21forw	GGCCAAGACCTGCCCTTTGCTGG	TGCCAATATCTGCCCTTTGGTGG	*.....*.*..........*	4	0.291054	0.0294118	Chr09	5513454	5513476	-	intergenic:PAC4GC:7297736-PAC4GC:7296778
21forw	GGCCAAGACCTGCCCTTTGCTGG	GGCCTAGACTTGACATTTGCTGG	....*....*..*.*.....	4	0.136666	0.0292518	Chr01	53694745	53694767	-	intergenic:PAC4GC:7285965-PAC4GC:7283383
21forw	GGCCAAGACCTGCCCTTTGCTGG	GGCCCAGACCCGACATTTGCCGG	....*.....*.*.*.....	4	0.0823558	0.02849	Chr10	3033964	3033986	+	intergenic:PAC4GC:7274718-PAC4GC:7274096
21forw	GGCCAAGACCTGCCCTTTGCTGG	GGCCCAGACCTGACACTTGCCGG	....*.......*.**....	4	0.0255229	0.02849	Chr04	130191631	130191653	-	intergenic:PAC4GC:7286786-PAC4GC:7287823
21forw	GGCCAAGACCTGCCCTTTGCTGG	GGCCCAGACCTGACACTTGCTGG	....*.......*.**....	4	0.0255229	0.02849	Chr03	4151074	4151096	-	intergenic:PAC4GC:7276342-PAC4GC:7275721
21forw	GGCCAAGACCTGCCCTTTGCTGG	GGCCAAGACTTGGCCTTTTTCGG	.........*..*.....**	4	0.0669843	0.0256684	Chr02	35806445	35806467	+	intergenic:PAC4GC:7294627-PAC4GC:7292596
21forw	GGCCAAGACCTGCCCTTTGCTGG	GGCCCAGACCTGGCCTCTGACGG	....*.......*...*..*	4	0.0983739	0.0240642	scaffold_88	48447	48469	+	intergenic:PAC4GC:7295389-PAC4GC:7295385
21forw	GGCCAAGACCTGCCCTTTGCTGG	GGCCCAGTCCTACCCTGTGCTGG	....*..*...*....*...	4	0.284729	0.0235294	Chr02	108330135	108330157	+	intergenic:PAC4GC:7294326-PAC4GC:7293647
21forw	GGCCAAGACCTGCCCTTTGCTGG	GGCCCAGACCTGACCCGTGCCGG	....*.......*..**...	4	0.0385218	0.015083	Chr04	6208522	6208544	-	intergenic:PAC4GC:7286426-PAC4GC:7287775
21forw	GGCCAAGACCTGCCCTTTGCTGG	GGCCCAGACCTGACCCGTGCCGG	....*.......*..**...	4	0.0385218	0.015083	Chr06	121693599	121693621	+	intergenic:PAC4GC:7291162-PAC4GC:7291000
21forw	GGCCAAGACCTGCCCTTTGCTGG	GGCCCAGACCCGCCTCTTGCCGG	....*.....*...**....	4	0.0366026	0.0148148	Chr02	96167130	96167152	-	intergenic:PAC4GC:7292600-PAC4GC:7293943
21forw	GGCCAAGACCTGCCCTTTGCTGG	GGCCAAGACAGGCCCTTTAGTGG	.........**.......**	4	0.0960627	0.0145658	Chr02	118327939	118327961	+	intron:PAC4GC:7292561
21forw	GGCCAAGACCTGCCCTTTGCTGG	GGCCCAGACCTCCCTTTTACAGG	....*......*..*...*.	4	0.0624334	0.012605	Chr04	117098033	117098055	-	intergenic:PAC4GC:7288723-PAC4GC:7287262
21forw	GGCCAAGACCTGCCCTTTGCTGG	GGGCAAGACCTCTCTTTTGCAGG	..*........**.*.....	4	0.07563	0.0123529	Chr07	102707517	102707539	-	intergenic:PAC4GC:7299113-PAC4GC:7298617
21forw	GGCCAAGACCTGCCCTTTGCTGG	GGCCAACTCCTCCCTTTTGCTGG	......**...*..*.....	4	0.122924	0.0103992	Chr07	98478923	98478945	-	exon:PAC4GC:7300451
21forw	GGCCAAGACCTGCCCTTTGCTGG	GGCCCAGACCTGACCTGCGCCGG	....*.......*...**..	4	0.0438969	0.00969619	scaffold_776	812	834	+	intergenic:Gap-PAC4GC:7271141
21forw	GGCCAAGACCTGCCCTTTGCTGG	GGCCCAGACCTGACTCTTGCCGG	....*.......*.**....	4	0.0255229	0.00854701	Chr09	1225664	1225686	-	intron:PAC4GC:7296442
21forw	GGCCAAGACCTGCCCTTTGCTGG	GGCCCAGACCTGACCCTTGGCGG	....*.......*..*...*	4	0.0439489	0.00754148	Chr06	131729781	131729803	+	intergenic:PAC4GC:7291520-PAC4GC:7290188
21forw	GGCCAAGACCTGCCCTTTGCTGG	GGCCCAGACCTGACCCTTGGCGG	....*.......*..*...*	4	0.0439489	0.00754148	Chr04	55142315	55142337	+	intergenic:PAC4GC:7287263-PAC4GC:7286893
21forw	GGCCAAGACCTGCCCTTTGCTGG	GGCCCAGACCTGACTTTTGAGGG	....*.......*.*....*	4	0.0684785	0.00641026	Chr05	119603282	119603304	-	intergenic:PAC4GC:7271411-PAC4GC:7272376
21forw	GGCCAAGACCTGCCCTTTGCTGG	GGCCTAGACCTGACCTGTGTTGG	....*.......*...*..*	4	0.0983739	0.00493624	Chr04	112311054	112311076	+	intergenic:PAC4GC:7288097-PAC4GC:7286751
21forw	GGCCAAGACCTGCCCTTTGCTGG	GGCCTAGACCCGACGTTTGCCGG	....*.....*.*.*.....	4	0.0823558	0.004662	scaffold_156	51334	51356	-	intergenic:PAC4GC:7271021-PAC4GC:7271022
21forw	GGCCAAGACCTGCCCTTTGCTGG	GGCCCAGACCTGACTGTTGCCGG	....*.......*.**....	4	0.0255229	0.00443787	Chr06	131489739	131489761	-	intergenic:PAC4GC:7289691-PAC4GC:7291520
21forw	GGCCAAGACCTGCCCTTTGCTGG	GGCCAGGACCTGCCTGTTGGTGG	.....*........**...*	4	0.0174808	0.000969619	Chr03	106809275	106809297	-	exon:PAC4GC:7276700
21forw	GGCCAAGACCTGCCCTTTGCTGG	GGCCAAGTCCTGCGATTGGCTGG	.......*.....**..*..	4	0.0111978	0	Chr05	146101357	146101379	-	intergenic:PAC4GC:7272124-PAC4GC:7273154
21forw	GGCCAAGACCTGCCCTTTGCTGG	GGCCAAGACTTGTGCTTGGCTGG	.........*..**...*..	4	0.0142078	0	Chr05	41095393	41095415	-	intron:PAC4GC:7273338
21forw	GGCCAAGACCTGCCCTTTGCTGG	GGCCAAGACTAGCACCTTGCCGG	.........*..**...*..	4	0.60458	0	Chr09	69479703	69479725	+	intergenic:PAC4GC:7297333-PAC4GC:7297537
21forw	GGCCAAGACCTGCCCTTTGCTGG	GGCCAAGACCAGCCCCTAGCCGG	.........*..**...*..	4	0.60458	0	Chr09	69479703	69479725	+	intergenic:PAC4GC:7297333-PAC4GC:7297537

## Sheet: Supplementary Table S4
Supplementary Table S4. cDNA sequencing data for four different tp63 mRNAs from tp53Δ7/Δ7 nevi.
tp63 mRNA 1	gaagctgaaggaaatgaattttgaagcttctccttgcacagctttaccttactgccctgatccacacatccaacggattgtggattcatcatcacgtttctcctgtaaggagagattttaccgtacagccatgtcacagagttctcaagactgtgaaagaagctcagatgtttttgaccgcctgtgggaatttttaggaccaatgcactctgtccagccgatcgacttgaattttacgagcgatgcaatggaaaaaggtcctagaaacaagattgagattagcatggactgcatcaggatgcaggactgtgatgtgagtgattccatgtggccacaatatactaacttggggctcctgaatagcatggaacagcagatccagaatgggtcttcttccac…
tp63 mRNA 2	acctcactgcaaagatgttgtatctggaaaacagtgctcaggctcagtatagtgagccacaatatactaacttggggctcctgaatagcatggaacagcagatccagaatgggtcttcttccacaagtccttatgccaacgaccatgctcaaaacagcgtcacagctccgtcaccatatgcccagccaagctctacctttgatgccctctccccttctccagccatcccatctaacacagattatcctggaccccacagctttgatgtatcatttcagcagtccagcacagctaagtcagccacttggacgtattccacagatctaaagaagctttactgtcagattgccaaaacctgcccaatccaagtcaaagtaatgactccgccaccccagggag…
tp63 mRNA 3	ctcactgcaaagatgttgtatctggaaaacagtgctcaggctcagtatagtgagccacaatatactaacttggggctcctgaatagcatggaacagcagatccagaatgggtcttcttccacaagtccttatgccaacgaccatgctcaaaacagcgtcacagctccgtcaccatatgcccagccaagctctacctttgatgccctctccccttctccagccatcccatctaacacagattatcctggaccccacagctttgatgtatcatttcagcagtccagcacagctaagtcagccacttggacgtattccacagatctaaagaagctttactgtcagattgccaaaacctgcccaatccaagtcaaagtaatgactccgccaccccagggagct…
tp63 mRNA 4	tcactgcaaagatgttgtatctggaaaacagtgctcaggctcagtatagtgagccacaatatactaacttggggctcctgaatagcatggaacagcagatccagaatgggtcttcttccacaagtccttatgccaacgaccatgctcaaaacagcgtcacagctccgtcaccatatgcccagccaagctctacctttgatgccctctccccttctccagccatcccatctaacacagattatcctggaccccacagctttgatgtatcatttcagcagtccagcacagctaagtcagccacttggacgtattccacagatctaaagaagctttactgtcagattgccaaaacctgcccaatccaagtcaaagtaatgactccgccaccccagggagctg…
